# Supplementary material for: Antigenic evolution of human influenza H3N2 neuraminidase is constrained by charge balancing
Source: eLife. 2021 Dec 8;10:e72516. doi: 10.7554/eLife.72516 (PMC8683081; doi:10.7554/eLife.72516)
Supplement: Figure 1—source data 2. [file elife-72516-fig1-data2.zip]

Archive with 1 entries (1 files):
- Figure 1 - Source Data 2.tsv
