# Supplementary material for: Antigenic evolution of human influenza H3N2 neuraminidase is constrained by charge balancing
Source: eLife. 2021 Dec 8;10:e72516. doi: 10.7554/eLife.72516 (PMC8683081; doi:10.7554/eLife.72516)
Supplement: Figure 1—source data 2. [file elife-72516-fig1-data2.zip › Figure 1 - Source Data 2.tsv]

pos	mut	year	freq
1	M1M	1968	1.0
1	M1M	1969	1.0
1	M1M	1970	1.0
1	M1M	1971	1.0
1	M1M	1972	1.0
1	M1M	1973	1.0
1	M1M	1974	1.0
1	M1M	1975	1.0
1	M1M	1976	1.0
1	M1M	1977	1.0
1	M1M	1978	1.0
1	M1M	1979	1.0
1	M1M	1980	1.0
1	M1M	1981	1.0
1	M1M	1982	1.0
1	M1M	1983	1.0
1	M1M	1984	1.0
1	M1M	1985	1.0
1	M1M	1986	1.0
1	M1M	1987	1.0
1	M1M	1988	1.0
1	M1M	1989	1.0
1	M1M	1990	1.0
1	M1M	1991	1.0
1	M1M	1992	1.0
1	M1M	1993	1.0
1	M1M	1994	1.0
1	M1M	1995	1.0
1	M1M	1996	1.0
1	M1M	1997	1.0
1	M1M	1998	1.0
1	M1M	1999	1.0
1	M1M	2000	1.0
1	M1M	2001	1.0
1	M1M	2002	1.0
1	M1M	2003	1.0
1	M1M	2004	1.0
1	M1M	2005	1.0
1	M1M	2006	1.0
1	M1M	2007	1.0
1	M1M	2008	0.9987908101571947
1	M1M	2009	1.0
1	M1M	2010	1.0
1	M1M	2011	1.0
1	M1M	2012	1.0
1	M1M	2013	0.9995444191343964
1	M1M	2014	1.0
1	M1M	2015	0.9996200607902735
1	M1M	2016	0.9995378215991373
1	M1M	2017	0.9999157752884696
1	M1M	2018	1.0
1	M1M	2019	1.0
1	M1M	2020	1.0
2	N2N	1968	1.0
2	N2N	1969	1.0
2	N2N	1970	1.0
2	N2N	1971	1.0
2	N2N	1972	1.0
2	N2N	1973	1.0
2	N2N	1974	1.0
2	N2N	1975	1.0
2	N2N	1976	1.0
2	N2N	1977	1.0
2	N2N	1978	1.0
2	N2N	1979	1.0
2	N2N	1980	1.0
2	N2N	1981	1.0
2	N2N	1982	1.0
2	N2N	1983	1.0
2	N2N	1984	1.0
2	N2N	1985	1.0
2	N2N	1986	1.0
2	N2N	1987	1.0
2	N2N	1988	1.0
2	N2N	1989	1.0
2	N2N	1990	1.0
2	N2N	1991	1.0
2	N2N	1992	1.0
2	N2N	1993	1.0
2	N2N	1994	1.0
2	N2N	1995	1.0
2	N2N	1996	1.0
2	N2N	1997	1.0
2	N2N	1998	1.0
2	N2N	1999	1.0
2	N2N	2000	1.0
2	N2N	2001	1.0
2	N2N	2002	1.0
2	N2N	2003	1.0
2	N2N	2004	0.9924050632911392
2	N2N	2005	1.0
2	N2N	2006	0.9912280701754386
2	N2N	2007	0.9911190053285968
2	N2N	2008	0.9987908101571947
2	N2N	2009	1.0
2	N2N	2010	0.9984579799537394
2	N2N	2011	0.9963427377220481
2	N2N	2012	0.9989262705798139
2	N2N	2013	0.9995444191343964
2	N2N	2014	0.9995019920318725
2	N2N	2015	0.9994300911854104
2	N2N	2016	0.9992297026652288
2	N2N	2017	0.9988208540385749
2	N2N	2018	1.0
2	N2N	2019	1.0
2	N2N	2020	0.9995826377295493
3	P3P	1968	1.0
3	P3P	1969	1.0
3	P3P	1970	1.0
3	P3P	1971	1.0
3	P3P	1972	1.0
3	P3P	1973	1.0
3	P3P	1974	1.0
3	P3P	1975	1.0
3	P3P	1976	1.0
3	P3P	1977	1.0
3	P3P	1978	1.0
3	P3P	1979	1.0
3	P3P	1980	1.0
3	P3P	1981	1.0
3	P3P	1982	1.0
3	P3P	1983	1.0
3	P3P	1984	1.0
3	P3P	1985	1.0
3	P3P	1986	1.0
3	P3P	1987	1.0
3	P3P	1988	1.0
3	P3P	1989	1.0
3	P3P	1990	1.0
3	P3P	1991	1.0
3	P3P	1992	1.0
3	P3P	1993	1.0
3	P3P	1994	1.0
3	P3P	1995	1.0
3	P3P	1996	1.0
3	P3P	1997	1.0
3	P3P	1998	1.0
3	P3P	1999	1.0
3	P3P	2000	1.0
3	P3P	2001	1.0
3	P3P	2002	1.0
3	P3P	2003	1.0
3	P3P	2004	1.0
3	P3P	2005	1.0
3	P3P	2006	1.0
3	P3P	2007	0.9964476021314387
3	P3P	2008	0.9987908101571947
3	P3P	2009	0.9984152139461173
3	P3P	2010	1.0
3	P3P	2011	0.9994775339602926
3	P3P	2012	0.9996420901932713
3	P3P	2013	0.9995444191343964
3	P3P	2014	0.999003984063745
3	P3P	2015	0.9996200607902735
3	P3P	2016	0.9996918810660915
3	P3P	2017	0.999073528173166
3	P3P	2018	0.9989279332936272
3	P3P	2019	0.9999272092007571
3	P3P	2020	1.0
4	N4N	1968	1.0
4	N4N	1969	1.0
4	N4N	1970	1.0
4	N4N	1971	1.0
4	N4N	1972	1.0
4	N4N	1973	1.0
4	N4N	1974	1.0
4	N4N	1975	1.0
4	N4N	1976	1.0
4	N4N	1977	1.0
4	N4N	1978	1.0
4	N4N	1979	1.0
4	N4N	1980	1.0
4	N4N	1981	1.0
4	N4N	1982	1.0
4	N4N	1983	0.8333333333333334
4	N4N	1984	1.0
4	N4N	1985	1.0
4	N4N	1986	1.0
4	N4N	1987	1.0
4	N4N	1988	1.0
4	N4N	1989	1.0
4	N4N	1990	1.0
4	N4N	1991	1.0
4	N4N	1992	1.0
4	N4N	1993	1.0
4	N4N	1994	1.0
4	N4N	1995	1.0
4	N4N	1996	1.0
4	N4N	1997	1.0
4	N4N	1998	1.0
4	N4N	1999	1.0
4	N4N	2000	1.0
4	N4N	2001	1.0
4	N4N	2002	1.0
4	N4N	2003	1.0
4	N4N	2004	0.9949367088607595
4	N4N	2005	0.9976744186046511
4	N4N	2006	0.9824561403508771
4	N4N	2007	0.9928952042628775
4	N4N	2008	0.9975816203143894
4	N4N	2009	0.9992076069730587
4	N4N	2010	1.0
4	N4N	2011	0.9979101358411703
4	N4N	2012	0.9996420901932713
4	N4N	2013	0.9995444191343964
4	N4N	2014	0.9992529880478087
4	N4N	2015	0.9996200607902735
4	N4N	2016	0.9995378215991373
4	N4N	2017	0.9994946517308179
4	N4N	2018	0.9998808814770697
4	N4N	2019	0.9997816276022711
4	N4N	2020	0.9874791318864775
5	Q5Q	1968	1.0
5	Q5Q	1969	1.0
5	Q5Q	1970	1.0
5	Q5Q	1971	1.0
5	Q5Q	1972	1.0
5	Q5Q	1973	1.0
5	Q5Q	1974	1.0
5	Q5Q	1975	1.0
5	Q5Q	1976	1.0
5	Q5Q	1977	1.0
5	Q5Q	1978	1.0
5	Q5Q	1979	1.0
5	Q5Q	1980	1.0
5	Q5Q	1981	1.0
5	Q5Q	1982	1.0
5	Q5Q	1983	1.0
5	Q5Q	1984	1.0
5	Q5Q	1985	1.0
5	Q5Q	1986	1.0
5	Q5Q	1987	1.0
5	Q5Q	1988	1.0
5	Q5Q	1989	1.0
5	Q5Q	1990	1.0
5	Q5Q	1991	0.975
5	Q5Q	1992	1.0
5	Q5Q	1993	1.0
5	Q5Q	1994	1.0
5	Q5Q	1995	1.0
5	Q5Q	1996	1.0
5	Q5Q	1997	1.0
5	Q5Q	1998	1.0
5	Q5Q	1999	1.0
5	Q5Q	2000	0.990990990990991
5	Q5Q	2001	1.0
5	Q5Q	2002	0.9961389961389961
5	Q5Q	2003	1.0
5	Q5Q	2004	0.9974683544303797
5	Q5Q	2005	0.9953488372093023
5	Q5Q	2006	0.9824561403508771
5	Q5Q	2007	0.9911190053285968
5	Q5Q	2008	0.9903264812575574
5	Q5Q	2009	1.0
5	Q5Q	2010	1.0
5	Q5Q	2011	0.9963427377220481
5	Q5Q	2012	0.9989262705798139
5	Q5Q	2013	0.9977220956719818
5	Q5Q	2014	0.9960159362549801
5	Q5Q	2015	0.9992401215805471
5	Q5Q	2016	0.998151286396549
5	Q5Q	2017	0.9984839551924535
5	Q5Q	2018	0.9998808814770697
5	Q5Q	2019	0.9968699956325521
5	Q5Q	2020	0.9991652754590985
6	K6K	1968	1.0
6	K6K	1969	1.0
6	K6K	1970	1.0
6	K6K	1971	1.0
6	K6K	1972	1.0
6	K6K	1973	1.0
6	K6K	1974	1.0
6	K6K	1975	1.0
6	K6K	1976	1.0
6	K6K	1977	1.0
6	K6K	1978	1.0
6	K6K	1979	1.0
6	K6K	1980	1.0
6	K6K	1981	1.0
6	K6K	1982	1.0
6	K6K	1983	1.0
6	K6K	1984	1.0
6	K6K	1985	1.0
6	K6K	1986	1.0
6	K6K	1987	1.0
6	K6K	1988	1.0
6	K6K	1989	1.0
6	K6K	1990	1.0
6	K6K	1991	1.0
6	K6K	1992	1.0
6	K6K	1993	1.0
6	K6K	1994	1.0
6	K6K	1995	1.0
6	K6K	1996	1.0
6	K6K	1997	1.0
6	K6K	1998	1.0
6	K6K	1999	1.0
6	K6K	2000	1.0
6	K6K	2001	1.0
6	K6K	2002	0.9922779922779923
6	K6K	2003	0.997920997920998
6	K6K	2004	0.9974683544303797
6	K6K	2005	1.0
6	K6K	2006	0.9941520467836257
6	K6K	2007	1.0
6	K6K	2008	1.0
6	K6K	2009	0.9984152139461173
6	K6K	2010	1.0
6	K6K	2011	1.0
6	K6K	2012	0.9996420901932713
6	K6K	2013	0.9995444191343964
6	K6K	2014	0.9992529880478087
6	K6K	2015	0.9992401215805471
6	K6K	2016	0.9989215837313203
6	K6K	2017	0.9994946517308179
6	K6K	2018	0.9992852888624181
6	K6K	2019	0.9991993012083272
6	K6K	2020	0.9995826377295493
7	I7I	1968	1.0
7	I7I	1969	1.0
7	I7I	1970	1.0
7	I7I	1971	1.0
7	I7I	1972	1.0
7	I7I	1973	1.0
7	I7I	1974	1.0
7	I7I	1975	1.0
7	I7I	1976	1.0
7	I7I	1977	1.0
7	I7I	1978	1.0
7	I7I	1979	1.0
7	I7I	1980	1.0
7	I7I	1981	1.0
7	I7I	1982	1.0
7	I7I	1983	1.0
7	I7I	1984	1.0
7	I7I	1985	1.0
7	I7I	1986	1.0
7	I7I	1987	1.0
7	I7I	1988	1.0
7	I7I	1989	1.0
7	I7I	1990	1.0
7	I7I	1991	1.0
7	I7I	1992	1.0
7	I7I	1993	1.0
7	I7I	1994	1.0
7	I7I	1995	1.0
7	I7I	1996	1.0
7	I7I	1997	1.0
7	I7I	1998	1.0
7	I7I	1999	1.0
7	I7I	2000	1.0
7	I7I	2001	1.0
7	I7I	2002	1.0
7	I7I	2003	1.0
7	I7I	2004	1.0
7	I7I	2005	1.0
7	I7I	2006	1.0
7	I7I	2007	1.0
7	I7I	2008	0.9987908101571947
7	I7I	2009	0.9992076069730587
7	I7I	2010	0.9992289899768697
7	I7I	2011	0.9994775339602926
7	I7I	2012	0.9992841803865425
7	I7I	2013	0.9995444191343964
7	I7I	2014	0.9997509960159362
7	I7I	2015	0.9992401215805471
7	I7I	2016	0.9995378215991373
7	I7I	2017	0.9997473258654089
7	I7I	2018	0.9997617629541393
7	I7I	2019	0.9999272092007571
7	I7I	2020	1.0
8	I8I	1968	1.0
8	I8I	1969	1.0
8	I8I	1970	1.0
8	I8I	1971	1.0
8	I8I	1972	1.0
8	I8I	1973	1.0
8	I8I	1974	1.0
8	I8I	1975	1.0
8	I8I	1976	1.0
8	I8I	1977	1.0
8	I8I	1978	1.0
8	I8I	1979	1.0
8	I8I	1980	1.0
8	I8I	1981	1.0
8	I8I	1982	0.9166666666666666
8	I8I	1983	1.0
8	I8I	1984	1.0
8	I8I	1985	1.0
8	I8I	1986	1.0
8	I8I	1987	1.0
8	I8I	1988	1.0
8	I8I	1989	1.0
8	I8I	1990	1.0
8	I8I	1991	1.0
8	I8I	1992	1.0
8	I8I	1993	1.0
8	I8I	1994	1.0
8	I8I	1995	1.0
8	I8I	1996	1.0
8	I8I	1997	1.0
8	I8I	1998	1.0
8	I8I	1999	1.0
8	I8I	2000	1.0
8	I8I	2001	1.0
8	I8I	2002	1.0
8	I8I	2003	1.0
8	I8I	2004	1.0
8	I8I	2005	1.0
8	I8I	2006	0.9970760233918129
8	I8I	2007	1.0
8	I8I	2008	1.0
8	I8I	2009	0.9992076069730587
8	I8I	2010	0.9992289899768697
8	I8I	2011	0.9989550679205852
8	I8I	2012	1.0
8	I8I	2013	0.9995444191343964
8	I8I	2014	0.9992529880478087
8	I8I	2015	0.9992401215805471
8	I8I	2016	0.9995378215991373
8	I8I	2017	0.9996631011538786
8	I8I	2018	0.9997617629541393
8	I8I	2019	0.9995632552045421
8	I8I	2020	1.0
9	T9T	1968	1.0
9	T9T	1969	1.0
9	T9T	1970	1.0
9	T9T	1971	1.0
9	T9T	1972	1.0
9	T9T	1973	1.0
9	T9T	1974	1.0
9	T9T	1975	1.0
9	T9T	1976	1.0
9	T9T	1977	1.0
9	T9T	1978	1.0
9	T9T	1979	1.0
9	T9T	1980	1.0
9	T9T	1981	1.0
9	T9T	1982	1.0
9	T9T	1983	1.0
9	T9T	1984	1.0
9	T9T	1985	1.0
9	T9T	1986	1.0
9	T9T	1987	1.0
9	T9T	1988	1.0
9	T9T	1989	1.0
9	T9T	1990	1.0
9	T9T	1991	1.0
9	T9T	1992	1.0
9	T9T	1993	0.9904761904761905
9	T9T	1994	1.0
9	T9T	1995	1.0
9	T9T	1996	0.9887640449438202
9	T9T	1997	1.0
9	T9T	1998	1.0
9	T9T	1999	1.0
9	T9T	2000	1.0
9	T9T	2001	1.0
9	T9T	2002	1.0
9	T9T	2003	1.0
9	T9T	2004	0.9974683544303797
9	T9T	2005	1.0
9	T9T	2006	1.0
9	T9T	2007	0.9946714031971581
9	T9T	2008	1.0
9	T9T	2009	0.9992076069730587
9	T9T	2010	1.0
9	T9T	2011	0.9963427377220481
9	T9T	2012	0.9724409448818898
9	T9T	2013	0.9986332574031891
9	T9T	2014	1.0
9	T9T	2015	0.9996200607902735
9	T9T	2016	0.9983053458635033
9	T9T	2017	0.9998315505769393
9	T9T	2018	1.0
9	T9T	2019	0.9993448828068132
9	T9T	2020	0.9995826377295493
10	I10I	1968	1.0
10	I10I	1969	1.0
10	I10I	1970	1.0
10	I10I	1971	1.0
10	I10I	1972	1.0
10	I10I	1973	1.0
10	I10I	1974	1.0
10	I10I	1975	1.0
10	I10I	1976	1.0
10	I10I	1977	1.0
10	I10I	1978	1.0
10	I10I	1979	1.0
10	I10I	1980	1.0
10	I10I	1981	1.0
10	I10I	1982	1.0
10	I10I	1983	1.0
10	I10I	1984	1.0
10	I10I	1985	1.0
10	I10I	1986	1.0
10	I10I	1987	1.0
10	I10I	1988	1.0
10	I10I	1989	1.0
10	I10I	1990	1.0
10	I10I	1991	1.0
10	I10I	1992	1.0
10	I10I	1993	1.0
10	I10I	1994	1.0
10	I10I	1995	1.0
10	I10I	1996	1.0
10	I10I	1997	1.0
10	I10I	1998	1.0
10	I10I	1999	1.0
10	I10I	2000	1.0
10	I10I	2001	1.0
10	I10I	2002	1.0
10	I10I	2003	0.997920997920998
10	I10I	2004	0.9974683544303797
10	I10I	2005	0.9976744186046511
10	I10I	2006	1.0
10	I10I	2007	0.9964476021314387
10	I10I	2008	0.9951632406287787
10	I10I	2009	1.0
10	I10I	2010	0.9992289899768697
10	I10I	2011	0.9984326018808778
10	I10I	2012	1.0
10	I10I	2013	1.0
10	I10I	2014	1.0
10	I10I	2015	0.9988601823708206
10	I10I	2016	0.999383762132183
10	I10I	2017	0.9992419775962267
10	I10I	2018	0.9995235259082788
10	I10I	2019	1.0
10	I10I	2020	0.998330550918197
11	G11G	1968	1.0
11	G11G	1969	1.0
11	G11G	1970	1.0
11	G11G	1971	1.0
11	G11G	1972	1.0
11	G11G	1973	1.0
11	G11G	1974	1.0
11	G11G	1975	1.0
11	G11G	1976	1.0
11	G11G	1977	1.0
11	G11G	1978	1.0
11	G11G	1979	1.0
11	G11G	1980	1.0
11	G11G	1981	1.0
11	G11G	1982	1.0
11	G11G	1983	1.0
11	G11G	1984	1.0
11	G11G	1985	1.0
11	G11G	1986	1.0
11	G11G	1987	1.0
11	G11G	1988	1.0
11	G11G	1989	1.0
11	G11G	1990	1.0
11	G11G	1991	1.0
11	G11G	1992	1.0
11	G11G	1993	1.0
11	G11G	1994	1.0
11	G11G	1995	1.0
11	G11G	1996	1.0
11	G11G	1997	1.0
11	G11G	1998	0.9916666666666667
11	G11G	1999	1.0
11	G11G	2000	1.0
11	G11G	2001	1.0
11	G11G	2002	1.0
11	G11G	2003	0.997920997920998
11	G11G	2004	1.0
11	G11G	2005	0.9976744186046511
11	G11G	2006	1.0
11	G11G	2007	1.0
11	G11G	2008	1.0
11	G11G	2009	1.0
11	G11G	2010	1.0
11	G11G	2011	1.0
11	G11G	2012	0.9996420901932713
11	G11G	2013	0.9990888382687927
11	G11G	2014	0.9985059760956175
11	G11G	2015	0.9996200607902735
11	G11G	2016	0.999383762132183
11	G11G	2017	0.9995788764423482
11	G11G	2018	1.0
11	G11G	2019	0.9997088368030281
11	G11G	2020	0.9995826377295493
12	S12S	1968	0.989247311827957
12	S12S	1969	1.0
12	S12S	1970	1.0
12	S12S	1971	1.0
12	S12S	1972	1.0
12	S12S	1973	1.0
12	S12S	1974	1.0
12	S12S	1975	1.0
12	S12S	1976	1.0
12	S12S	1977	1.0
12	S12S	1978	1.0
12	S12S	1979	1.0
12	S12S	1980	1.0
12	S12S	1981	1.0
12	S12S	1982	1.0
12	S12S	1983	1.0
12	S12S	1984	1.0
12	S12S	1985	1.0
12	S12S	1986	1.0
12	S12S	1987	1.0
12	S12S	1988	1.0
12	S12S	1989	1.0
12	S12S	1990	1.0
12	S12S	1991	1.0
12	S12S	1992	1.0
12	S12S	1993	1.0
12	S12S	1994	1.0
12	S12S	1995	1.0
12	S12S	1996	1.0
12	S12S	1997	1.0
12	S12S	1998	1.0
12	S12S	1999	1.0
12	S12S	2000	1.0
12	S12S	2001	1.0
12	S12S	2002	1.0
12	S12S	2003	0.997920997920998
12	S12S	2004	1.0
12	S12S	2005	0.9976744186046511
12	S12S	2006	1.0
12	S12S	2007	1.0
12	S12S	2008	0.9975816203143894
12	S12S	2009	1.0
12	S12S	2010	0.9984579799537394
12	S12S	2011	1.0
12	S12S	2012	0.9982104509663565
12	S12S	2013	0.9986332574031891
12	S12S	2014	1.0
12	S12S	2015	0.9994300911854104
12	S12S	2016	0.9978431674626406
12	S12S	2017	0.9956203150004211
12	S12S	2018	0.9997617629541393
12	S12S	2019	0.9995632552045421
12	S12S	2020	0.998330550918197
13	V13V	1968	1.0
13	V13V	1969	1.0
13	V13V	1970	1.0
13	V13V	1971	0.8125
13	V13V	1972	1.0
13	V13V	1973	1.0
13	V13V	1974	1.0
13	V13V	1975	1.0
13	V13V	1976	1.0
13	V13V	1977	1.0
13	V13V	1978	1.0
13	V13V	1979	1.0
13	V13V	1980	1.0
13	V13V	1981	1.0
13	V13V	1982	1.0
13	V13V	1983	1.0
13	V13V	1984	1.0
13	V13V	1985	1.0
13	V13V	1986	1.0
13	V13V	1987	1.0
13	V13V	1988	1.0
13	V13V	1989	1.0
13	V13V	1990	1.0
13	V13V	1991	1.0
13	V13V	1992	1.0
13	V13V	1993	1.0
13	V13V	1994	0.9864864864864865
13	V13V	1995	0.9871794871794872
13	V13V	1996	1.0
13	V13V	1997	1.0
13	V13V	1998	1.0
13	V13V	1999	0.9940119760479041
13	V13V	2000	1.0
13	V13V	2001	1.0
13	V13V	2002	1.0
13	V13V	2003	1.0
13	V13V	2004	0.9746835443037974
13	V13V	2005	0.9930232558139535
13	V13V	2006	1.0
13	V13V	2007	1.0
13	V13V	2008	0.9975816203143894
13	V13V	2009	0.9992076069730587
13	V13V	2010	1.0
13	V13V	2011	0.9989550679205852
13	V13V	2012	0.9985683607730852
13	V13V	2013	0.9963553530751709
13	V13V	2014	0.9972609561752988
13	V13V	2015	0.998290273556231
13	V13V	2016	0.9979972269295948
13	V13V	2017	0.9985681799039838
13	V13V	2018	0.9985705777248363
13	V13V	2019	0.9982530208181686
13	V13V	2020	0.998330550918197
14	S14S	1968	0.989247311827957
14	S14S	1969	1.0
14	S14S	1970	1.0
14	S14S	1971	1.0
14	S14S	1972	1.0
14	S14S	1973	1.0
14	S14S	1974	1.0
14	S14S	1975	1.0
14	S14S	1976	1.0
14	S14S	1977	1.0
14	S14S	1978	1.0
14	S14S	1979	1.0
14	S14S	1980	1.0
14	S14S	1981	1.0
14	S14S	1982	1.0
14	S14S	1983	1.0
14	S14S	1984	1.0
14	S14S	1985	1.0
14	S14S	1986	1.0
14	S14S	1987	1.0
14	S14S	1988	1.0
14	S14S	1989	1.0
14	S14S	1990	1.0
14	S14S	1991	1.0
14	S14S	1992	0.9411764705882353
14	S14S	1993	0.9428571428571428
14	S14S	1994	1.0
14	S14S	1995	1.0
14	S14S	1996	1.0
14	S14S	1997	1.0
14	S14S	1998	1.0
14	S14S	1999	1.0
14	S14S	2000	1.0
14	S14S	2001	1.0
14	S14S	2002	1.0
14	S14S	2003	0.9958419958419958
14	S14S	2004	1.0
14	S14S	2005	1.0
14	S14S	2006	1.0
14	S14S	2007	1.0
14	S14S	2008	1.0
14	S14S	2009	0.9992076069730587
14	S14S	2010	0.9992289899768697
14	S14S	2011	0.9994775339602926
14	S14S	2012	0.9996420901932713
14	S14S	2013	0.9995444191343964
14	S14S	2014	0.9997509960159362
14	S14S	2015	0.9992401215805471
14	S14S	2016	0.9995378215991373
14	S14S	2017	0.9995788764423482
14	S14S	2018	0.9997617629541393
14	S14S	2019	0.9993448828068132
14	S14S	2020	0.9995826377295493
15	L15L	1968	1.0
15	L15L	1969	1.0
15	L15L	1970	1.0
15	L15L	1971	1.0
15	L15L	1972	1.0
15	L15L	1973	1.0
15	L15L	1974	1.0
15	L15L	1975	1.0
15	L15L	1976	1.0
15	L15L	1977	1.0
15	L15L	1978	1.0
15	L15L	1979	1.0
15	L15L	1980	1.0
15	L15L	1981	1.0
15	L15L	1982	1.0
15	L15L	1983	1.0
15	L15L	1984	1.0
15	L15L	1985	1.0
15	L15L	1986	1.0
15	L15L	1987	1.0
15	L15L	1988	1.0
15	L15L	1989	1.0
15	L15L	1990	1.0
15	L15L	1991	1.0
15	L15L	1992	1.0
15	L15L	1993	1.0
15	L15L	1994	1.0
15	L15L	1995	1.0
15	L15L	1996	1.0
15	L15L	1997	1.0
15	L15L	1998	1.0
15	L15L	1999	1.0
15	L15L	2000	1.0
15	L15L	2001	1.0
15	L15L	2002	1.0
15	L15L	2003	0.997920997920998
15	L15L	2004	1.0
15	L15L	2005	0.9953488372093023
15	L15L	2006	0.9883040935672515
15	L15L	2007	0.9982238010657194
15	L15L	2008	0.9987908101571947
15	L15L	2009	1.0
15	L15L	2010	0.9992289899768697
15	L15L	2011	1.0
15	L15L	2012	0.9996420901932713
15	L15L	2013	0.9995444191343964
15	L15L	2014	1.0
15	L15L	2015	0.9994300911854104
15	L15L	2016	0.9983053458635033
15	L15L	2017	0.9994104270192875
15	L15L	2018	0.9998808814770697
15	L15L	2019	0.9997816276022711
15	L15L	2020	0.9995826377295493
16	T16T	1968	1.0
16	T16T	1969	0.8333333333333334
16	T16T	1970	1.0
16	T16T	1971	1.0
16	T16T	1972	1.0
16	T16T	1973	0.7
16	T16T	1974	1.0
16	T16T	1975	1.0
16	T16T	1976	1.0
16	T16T	1977	1.0
16	T16T	1978	1.0
16	T16T	1979	1.0
16	T16T	1980	1.0
16	T16T	1981	1.0
16	T16T	1982	1.0
16	T16T	1983	1.0
16	T16T	1984	1.0
16	T16T	1985	1.0
16	T16T	1986	1.0
16	T16T	1987	1.0
16	T16T	1988	1.0
16	T16T	1989	1.0
16	T16T	1990	0.8181818181818182
16	T16T	1991	1.0
16	T16T	1992	1.0
16	T16T	1993	1.0
16	T16T	1994	1.0
16	T16T	1995	1.0
16	T16T	1996	1.0
16	T16T	1997	1.0
16	T16T	1998	1.0
16	T16T	1999	0.9940119760479041
16	T16T	2000	0.9864864864864865
16	T16T	2001	1.0
16	T16T	2002	1.0
16	T16T	2003	0.9937629937629938
16	T16T	2004	1.0
16	T16T	2005	0.9976744186046511
16	T16T	2006	1.0
16	T16T	2007	0.9538188277087034
16	T16T	2008	0.992744860943168
16	T16T	2009	0.9992076069730587
16	T16T	2010	0.9930609097918273
16	T16T	2011	0.9942528735632183
16	T16T	2012	0.9566929133858267
16	T16T	2013	0.9931662870159453
16	T16T	2014	0.9987549800796812
16	T16T	2015	0.9988601823708206
16	T16T	2016	0.998767524264366
16	T16T	2017	0.993514697212162
16	T16T	2018	0.9994044073853484
16	T16T	2019	0.9990537196098414
16	T16T	2020	0.9987479131886478
17	I17I	1968	1.0
17	I17I	1969	1.0
17	I17I	1970	1.0
17	I17I	1971	1.0
17	I17I	1972	1.0
17	I17I	1973	1.0
17	I17I	1974	1.0
17	I17I	1975	1.0
17	I17I	1976	1.0
17	I17I	1977	1.0
17	I17I	1978	1.0
17	I17I	1979	1.0
17	I17I	1980	1.0
17	I17I	1981	1.0
17	I17I	1982	1.0
17	I17I	1983	1.0
17	I17I	1984	1.0
17	I17I	1985	1.0
17	I17I	1986	1.0
17	I17I	1987	1.0
17	I17I	1988	1.0
17	I17I	1989	0.8571428571428571
17	I17I	1990	0.7272727272727273
17	I17I	1991	0.975
17	I17I	1992	1.0
17	I17I	1993	0.9809523809523809
17	I17I	1994	0.9864864864864865
17	I17I	1995	1.0
17	I17I	1996	1.0
17	I17I	1997	0.9896907216494846
17	I17I	1998	1.0
17	I17I	1999	1.0
17	I17I	2000	1.0
17	I17I	2001	1.0
17	I17I	2002	0.9961389961389961
17	I17I	2003	1.0
17	I17I	2004	1.0
17	I17I	2005	0.9953488372093023
17	I17I	2006	0.9824561403508771
17	I17I	2007	1.0
17	I17I	2008	0.9975816203143894
17	I17I	2009	0.9992076069730587
17	I17I	2010	0.9953739398612182
17	I17I	2011	0.9989550679205852
17	I17I	2012	0.9989262705798139
17	I17I	2013	0.99498861047836
17	I17I	2014	0.9987549800796812
17	I17I	2015	0.9979103343465046
17	I17I	2016	0.998151286396549
17	I17I	2017	0.9982312810578624
17	I17I	2018	0.9992852888624181
17	I17I	2019	0.9975979036249818
17	I17I	2020	0.998330550918197
18	A18A	1968	1.0
18	A18A	1969	1.0
18	A18A	1970	1.0
18	A18A	1971	1.0
18	A18A	1972	1.0
18	A18A	1973	1.0
18	A18A	1974	1.0
18	A18A	1975	1.0
18	A18A	1976	1.0
18	A18A	1977	1.0
18	A18A	1978	1.0
18	A18A	1979	1.0
18	A18A	1980	1.0
18	A18A	1981	1.0
18	A18A	1982	1.0
18	A18A	1983	1.0
18	A18A	1984	1.0
18	A18A	1985	1.0
18	A18A	1986	1.0
18	A18A	1987	1.0
18	A18A	1988	1.0
18	A18A	1989	1.0
18	A18A	1990	1.0
18	A18A	1991	1.0
18	A18A	1992	1.0
18	A18A	1993	1.0
18	A18A	1994	1.0
18	A18A	1995	0.9871794871794872
18	A18A	1996	0.8314606741573034
18	A18A	1997	0.8247422680412371
18	A18A	1998	1.0
18	A18A	1999	0.9880239520958084
18	A18A	2000	0.9144144144144144
18	A18A	2001	0.7528089887640449
18	A18A	2002	0.8108108108108109
18	A18A	2003	0.762993762993763
18	A18A	2004	0.1949367088607595
18	A18A	2005	0.009302325581395349
18	A18A	2006	0
18	A18A	2007	0.0017761989342806395
18	A18A	2008	0.0012091898428053204
18	A18A	2009	0.000792393026941363
18	A18A	2010	0.004626060138781804
18	A18A	2011	0.005747126436781609
18	A18A	2012	0.043664996420901936
18	A18A	2013	0.007744874715261959
18	A18A	2014	0.00049800796812749
18	A18A	2015	0.00018996960486322188
18	A18A	2016	0.0007702973347712217
18	A18A	2017	0.004548134422639603
18	A18A	2018	0.00035735556879094697
18	A18A	2019	7.279079924297569e-05
18	A18A	2020	0.0012520868113522537
18	A18S	1968	0
18	A18S	1969	0
18	A18S	1970	0
18	A18S	1971	0
18	A18S	1972	0
18	A18S	1973	0
18	A18S	1974	0
18	A18S	1975	0
18	A18S	1976	0
18	A18S	1977	0
18	A18S	1978	0
18	A18S	1979	0
18	A18S	1980	0
18	A18S	1981	0
18	A18S	1982	0
18	A18S	1983	0
18	A18S	1984	0
18	A18S	1985	0
18	A18S	1986	0
18	A18S	1987	0
18	A18S	1988	0
18	A18S	1989	0
18	A18S	1990	0
18	A18S	1991	0
18	A18S	1992	0
18	A18S	1993	0
18	A18S	1994	0
18	A18S	1995	0
18	A18S	1996	0.011235955056179775
18	A18S	1997	0.05154639175257732
18	A18S	1998	0
18	A18S	1999	0.011976047904191617
18	A18S	2000	0.08558558558558559
18	A18S	2001	0.24719101123595505
18	A18S	2002	0.1891891891891892
18	A18S	2003	0.23700623700623702
18	A18S	2004	0.8050632911392405
18	A18S	2005	0.9906976744186047
18	A18S	2006	1.0
18	A18S	2007	0.9982238010657194
18	A18S	2008	0.9987908101571947
18	A18S	2009	0.9992076069730587
18	A18S	2010	0.9915188897455667
18	A18S	2011	0.9932079414838035
18	A18S	2012	0.9556191839656406
18	A18S	2013	0.9913439635535307
18	A18S	2014	0.9992529880478087
18	A18S	2015	0.9990501519756839
18	A18S	2016	0.9979972269295948
18	A18S	2017	0.9952834161542997
18	A18S	2018	0.9992852888624181
18	A18S	2019	0.999854418401514
18	A18S	2020	0.9987479131886478
19	T19T	1968	1.0
19	T19T	1969	1.0
19	T19T	1970	1.0
19	T19T	1971	1.0
19	T19T	1972	1.0
19	T19T	1973	1.0
19	T19T	1974	1.0
19	T19T	1975	1.0
19	T19T	1976	1.0
19	T19T	1977	1.0
19	T19T	1978	1.0
19	T19T	1979	1.0
19	T19T	1980	1.0
19	T19T	1981	1.0
19	T19T	1982	1.0
19	T19T	1983	1.0
19	T19T	1984	1.0
19	T19T	1985	1.0
19	T19T	1986	1.0
19	T19T	1987	1.0
19	T19T	1988	1.0
19	T19T	1989	1.0
19	T19T	1990	1.0
19	T19T	1991	1.0
19	T19T	1992	1.0
19	T19T	1993	1.0
19	T19T	1994	1.0
19	T19T	1995	1.0
19	T19T	1996	1.0
19	T19T	1997	1.0
19	T19T	1998	1.0
19	T19T	1999	1.0
19	T19T	2000	1.0
19	T19T	2001	1.0
19	T19T	2002	1.0
19	T19T	2003	0.7775467775467776
19	T19T	2004	0.9113924050632911
19	T19T	2005	0.9976744186046511
19	T19T	2006	1.0
19	T19T	2007	1.0
19	T19T	2008	0.9987908101571947
19	T19T	2009	0.9976228209191759
19	T19T	2010	0.9953739398612182
19	T19T	2011	0.9979101358411703
19	T19T	2012	0.9960629921259843
19	T19T	2013	0.9986332574031891
19	T19T	2014	0.9982569721115537
19	T19T	2015	0.9996200607902735
19	T19T	2016	0.9976891079956863
19	T19T	2017	0.9989050787501053
19	T19T	2018	0.9986896962477665
19	T19T	2019	0.9983258116174115
19	T19T	2020	1.0
20	V20I	1968	0.021505376344086023
20	V20I	1969	0
20	V20I	1970	0
20	V20I	1971	0.3125
20	V20I	1972	0.9583333333333334
20	V20I	1973	1.0
20	V20I	1974	1.0
20	V20I	1975	1.0
20	V20I	1976	1.0
20	V20I	1977	0.9285714285714286
20	V20I	1978	1.0
20	V20I	1979	1.0
20	V20I	1980	1.0
20	V20I	1981	1.0
20	V20I	1982	1.0
20	V20I	1983	1.0
20	V20I	1984	1.0
20	V20I	1985	1.0
20	V20I	1986	1.0
20	V20I	1987	1.0
20	V20I	1988	0.7857142857142857
20	V20I	1989	0.9523809523809523
20	V20I	1990	1.0
20	V20I	1991	0.95
20	V20I	1992	1.0
20	V20I	1993	0.9714285714285714
20	V20I	1994	1.0
20	V20I	1995	1.0
20	V20I	1996	0.9887640449438202
20	V20I	1997	1.0
20	V20I	1998	1.0
20	V20I	1999	0.9880239520958084
20	V20I	2000	1.0
20	V20I	2001	1.0
20	V20I	2002	0.9884169884169884
20	V20I	2003	1.0
20	V20I	2004	1.0
20	V20I	2005	0.9976744186046511
20	V20I	2006	0.9941520467836257
20	V20I	2007	0.9964476021314387
20	V20I	2008	0.9975816203143894
20	V20I	2009	0.9952456418383518
20	V20I	2010	0.9946029298380878
20	V20I	2011	0.9984326018808778
20	V20I	2012	0.9924838940586972
20	V20I	2013	0.992255125284738
20	V20I	2014	0.9965139442231076
20	V20I	2015	0.996580547112462
20	V20I	2016	0.994299799722693
20	V20I	2017	0.9978943822117409
20	V20I	2018	0.997736748064324
20	V20I	2019	0.9978890668219537
20	V20I	2020	0.9970784641068448
20	V20V	1968	0.946236559139785
20	V20V	1969	1.0
20	V20V	1970	1.0
20	V20V	1971	0.6875
20	V20V	1972	0.041666666666666664
20	V20V	1973	0
20	V20V	1974	0
20	V20V	1975	0
20	V20V	1976	0
20	V20V	1977	0.07142857142857142
20	V20V	1978	0
20	V20V	1979	0
20	V20V	1980	0
20	V20V	1981	0
20	V20V	1982	0
20	V20V	1983	0
20	V20V	1984	0
20	V20V	1985	0
20	V20V	1986	0
20	V20V	1987	0
20	V20V	1988	0
20	V20V	1989	0
20	V20V	1990	0
20	V20V	1991	0
20	V20V	1992	0
20	V20V	1993	0
20	V20V	1994	0
20	V20V	1995	0
20	V20V	1996	0
20	V20V	1997	0
20	V20V	1998	0
20	V20V	1999	0
20	V20V	2000	0
20	V20V	2001	0
20	V20V	2002	0.003861003861003861
20	V20V	2003	0
20	V20V	2004	0
20	V20V	2005	0
20	V20V	2006	0
20	V20V	2007	0.0017761989342806395
20	V20V	2008	0.0012091898428053204
20	V20V	2009	0.004754358161648178
20	V20V	2010	0.002313030069390902
20	V20V	2011	0.0005224660397074191
20	V20V	2012	0.006442376521116679
20	V20V	2013	0.005011389521640091
20	V20V	2014	0.0022410358565737054
20	V20V	2015	0.0011398176291793312
20	V20V	2016	0.0009243568017254661
20	V20V	2017	0.000168449423060726
20	V20V	2018	0.0014294222751637879
20	V20V	2019	0.0007279079924297568
20	V20V	2020	0.00041736227045075126
21	C21C	1968	1.0
21	C21C	1969	1.0
21	C21C	1970	1.0
21	C21C	1971	1.0
21	C21C	1972	1.0
21	C21C	1973	1.0
21	C21C	1974	1.0
21	C21C	1975	1.0
21	C21C	1976	1.0
21	C21C	1977	1.0
21	C21C	1978	1.0
21	C21C	1979	1.0
21	C21C	1980	1.0
21	C21C	1981	1.0
21	C21C	1982	1.0
21	C21C	1983	1.0
21	C21C	1984	1.0
21	C21C	1985	1.0
21	C21C	1986	1.0
21	C21C	1987	1.0
21	C21C	1988	1.0
21	C21C	1989	1.0
21	C21C	1990	1.0
21	C21C	1991	1.0
21	C21C	1992	1.0
21	C21C	1993	1.0
21	C21C	1994	1.0
21	C21C	1995	1.0
21	C21C	1996	1.0
21	C21C	1997	1.0
21	C21C	1998	1.0
21	C21C	1999	1.0
21	C21C	2000	1.0
21	C21C	2001	1.0
21	C21C	2002	1.0
21	C21C	2003	1.0
21	C21C	2004	1.0
21	C21C	2005	1.0
21	C21C	2006	1.0
21	C21C	2007	0.9698046181172292
21	C21C	2008	1.0
21	C21C	2009	1.0
21	C21C	2010	1.0
21	C21C	2011	0.9994775339602926
21	C21C	2012	0.9992841803865425
21	C21C	2013	0.9986332574031891
21	C21C	2014	0.9995019920318725
21	C21C	2015	0.9992401215805471
21	C21C	2016	0.999383762132183
21	C21C	2017	0.999073528173166
21	C21C	2018	0.9995235259082788
21	C21C	2019	0.999854418401514
21	C21C	2020	1.0
22	F22F	1968	1.0
22	F22F	1969	1.0
22	F22F	1970	1.0
22	F22F	1971	1.0
22	F22F	1972	1.0
22	F22F	1973	1.0
22	F22F	1974	1.0
22	F22F	1975	1.0
22	F22F	1976	1.0
22	F22F	1977	1.0
22	F22F	1978	1.0
22	F22F	1979	1.0
22	F22F	1980	1.0
22	F22F	1981	1.0
22	F22F	1982	1.0
22	F22F	1983	1.0
22	F22F	1984	1.0
22	F22F	1985	1.0
22	F22F	1986	1.0
22	F22F	1987	1.0
22	F22F	1988	1.0
22	F22F	1989	0.9523809523809523
22	F22F	1990	1.0
22	F22F	1991	1.0
22	F22F	1992	1.0
22	F22F	1993	0.9904761904761905
22	F22F	1994	1.0
22	F22F	1995	0.9871794871794872
22	F22F	1996	0.9887640449438202
22	F22F	1997	0.9896907216494846
22	F22F	1998	1.0
22	F22F	1999	0.9880239520958084
22	F22F	2000	1.0
22	F22F	2001	1.0
22	F22F	2002	1.0
22	F22F	2003	0.997920997920998
22	F22F	2004	1.0
22	F22F	2005	0.9976744186046511
22	F22F	2006	0.9941520467836257
22	F22F	2007	1.0
22	F22F	2008	0.9975816203143894
22	F22F	2009	0.9984152139461173
22	F22F	2010	0.9984579799537394
22	F22F	2011	0.9989550679205852
22	F22F	2012	0.9978525411596277
22	F22F	2013	0.9972665148063782
22	F22F	2014	0.9987549800796812
22	F22F	2015	0.9984802431610942
22	F22F	2016	0.9992297026652288
22	F22F	2017	0.999073528173166
22	F22F	2018	0.9994044073853484
22	F22F	2019	0.9981802300189256
22	F22F	2020	0.9987479131886478
23	L23F	1968	0
23	L23F	1969	0
23	L23F	1970	0
23	L23F	1971	0
23	L23F	1972	0
23	L23F	1973	0
23	L23F	1974	0
23	L23F	1975	0
23	L23F	1976	0
23	L23F	1977	0
23	L23F	1978	0
23	L23F	1979	0
23	L23F	1980	0
23	L23F	1981	0
23	L23F	1982	0.08333333333333333
23	L23F	1983	0
23	L23F	1984	0
23	L23F	1985	0
23	L23F	1986	0
23	L23F	1987	0
23	L23F	1988	0
23	L23F	1989	0
23	L23F	1990	0
23	L23F	1991	0
23	L23F	1992	0
23	L23F	1993	0
23	L23F	1994	0
23	L23F	1995	0
23	L23F	1996	0.011235955056179775
23	L23F	1997	0
23	L23F	1998	0
23	L23F	1999	0
23	L23F	2000	0.08558558558558559
23	L23F	2001	0.24719101123595505
23	L23F	2002	0.18532818532818532
23	L23F	2003	0.2390852390852391
23	L23F	2004	0.8025316455696202
23	L23F	2005	0.9883720930232558
23	L23F	2006	1.0
23	L23F	2007	0.9928952042628775
23	L23F	2008	1.0
23	L23F	2009	0.9960380348652932
23	L23F	2010	0.9892058596761758
23	L23F	2011	0.9811912225705329
23	L23F	2012	0.9552612741589119
23	L23F	2013	0.987243735763098
23	L23F	2014	0.9972609561752988
23	L23F	2015	0.9884118541033434
23	L23F	2016	0.991218610383608
23	L23F	2017	0.9933462477891013
23	L23F	2018	0.9979749851101847
23	L23F	2019	0.9960692968408793
23	L23F	2020	0.9958263772954925
23	L23L	1968	1.0
23	L23L	1969	1.0
23	L23L	1970	1.0
23	L23L	1971	1.0
23	L23L	1972	1.0
23	L23L	1973	1.0
23	L23L	1974	1.0
23	L23L	1975	1.0
23	L23L	1976	0.9411764705882353
23	L23L	1977	1.0
23	L23L	1978	1.0
23	L23L	1979	1.0
23	L23L	1980	1.0
23	L23L	1981	1.0
23	L23L	1982	0.9166666666666666
23	L23L	1983	1.0
23	L23L	1984	1.0
23	L23L	1985	1.0
23	L23L	1986	1.0
23	L23L	1987	1.0
23	L23L	1988	1.0
23	L23L	1989	1.0
23	L23L	1990	1.0
23	L23L	1991	1.0
23	L23L	1992	1.0
23	L23L	1993	1.0
23	L23L	1994	1.0
23	L23L	1995	1.0
23	L23L	1996	0.9887640449438202
23	L23L	1997	1.0
23	L23L	1998	1.0
23	L23L	1999	1.0
23	L23L	2000	0.9144144144144144
23	L23L	2001	0.7528089887640449
23	L23L	2002	0.8146718146718147
23	L23L	2003	0.760914760914761
23	L23L	2004	0.19746835443037974
23	L23L	2005	0.011627906976744186
23	L23L	2006	0
23	L23L	2007	0.003552397868561279
23	L23L	2008	0
23	L23L	2009	0.003961965134706815
23	L23L	2010	0.01079414032382421
23	L23L	2011	0.018286311389759665
23	L23L	2012	0.04330708661417323
23	L23L	2013	0.012300683371298405
23	L23L	2014	0.0022410358565737054
23	L23L	2015	0.007218844984802432
23	L23L	2016	0.008011092281620705
23	L23L	2017	0.006316853364777226
23	L23L	2018	0.0019058963668850506
23	L23L	2019	0.003275585965933906
23	L23L	2020	0.004173622704507512
24	M24M	1968	1.0
24	M24M	1969	1.0
24	M24M	1970	1.0
24	M24M	1971	1.0
24	M24M	1972	1.0
24	M24M	1973	1.0
24	M24M	1974	1.0
24	M24M	1975	1.0
24	M24M	1976	1.0
24	M24M	1977	1.0
24	M24M	1978	1.0
24	M24M	1979	1.0
24	M24M	1980	1.0
24	M24M	1981	1.0
24	M24M	1982	1.0
24	M24M	1983	1.0
24	M24M	1984	1.0
24	M24M	1985	0.8333333333333334
24	M24M	1986	0.6
24	M24M	1987	1.0
24	M24M	1988	1.0
24	M24M	1989	1.0
24	M24M	1990	1.0
24	M24M	1991	1.0
24	M24M	1992	1.0
24	M24M	1993	1.0
24	M24M	1994	1.0
24	M24M	1995	0.9871794871794872
24	M24M	1996	0.9887640449438202
24	M24M	1997	0.9896907216494846
24	M24M	1998	1.0
24	M24M	1999	1.0
24	M24M	2000	0.9954954954954955
24	M24M	2001	0.9887640449438202
24	M24M	2002	1.0
24	M24M	2003	1.0
24	M24M	2004	0.9822784810126582
24	M24M	2005	0.9976744186046511
24	M24M	2006	1.0
24	M24M	2007	0.9982238010657194
24	M24M	2008	0.9915356711003628
24	M24M	2009	0.9976228209191759
24	M24M	2010	0.9853508095605242
24	M24M	2011	0.9926854754440961
24	M24M	2012	0.9946313528990695
24	M24M	2013	0.9899772209567198
24	M24M	2014	0.9960159362549801
24	M24M	2015	0.9962006079027356
24	M24M	2016	0.9898320751810199
24	M24M	2017	0.9965467868272552
24	M24M	2018	0.9947587849910661
24	M24M	2019	0.997088368030281
24	M24M	2020	0.9958263772954925
25	Q25Q	1968	1.0
25	Q25Q	1969	1.0
25	Q25Q	1970	1.0
25	Q25Q	1971	1.0
25	Q25Q	1972	1.0
25	Q25Q	1973	1.0
25	Q25Q	1974	1.0
25	Q25Q	1975	1.0
25	Q25Q	1976	1.0
25	Q25Q	1977	1.0
25	Q25Q	1978	1.0
25	Q25Q	1979	1.0
25	Q25Q	1980	1.0
25	Q25Q	1981	1.0
25	Q25Q	1982	1.0
25	Q25Q	1983	1.0
25	Q25Q	1984	1.0
25	Q25Q	1985	1.0
25	Q25Q	1986	1.0
25	Q25Q	1987	1.0
25	Q25Q	1988	1.0
25	Q25Q	1989	1.0
25	Q25Q	1990	1.0
25	Q25Q	1991	1.0
25	Q25Q	1992	1.0
25	Q25Q	1993	1.0
25	Q25Q	1994	1.0
25	Q25Q	1995	1.0
25	Q25Q	1996	1.0
25	Q25Q	1997	1.0
25	Q25Q	1998	1.0
25	Q25Q	1999	1.0
25	Q25Q	2000	1.0
25	Q25Q	2001	1.0
25	Q25Q	2002	1.0
25	Q25Q	2003	0.997920997920998
25	Q25Q	2004	1.0
25	Q25Q	2005	1.0
25	Q25Q	2006	1.0
25	Q25Q	2007	1.0
25	Q25Q	2008	1.0
25	Q25Q	2009	0.9992076069730587
25	Q25Q	2010	1.0
25	Q25Q	2011	1.0
25	Q25Q	2012	1.0
25	Q25Q	2013	1.0
25	Q25Q	2014	0.9997509960159362
25	Q25Q	2015	0.9996200607902735
25	Q25Q	2016	0.9995378215991373
25	Q25Q	2017	1.0
25	Q25Q	2018	0.9998808814770697
25	Q25Q	2019	0.9997088368030281
25	Q25Q	2020	1.0
26	I26I	1968	0.978494623655914
26	I26I	1969	1.0
26	I26I	1970	1.0
26	I26I	1971	1.0
26	I26I	1972	1.0
26	I26I	1973	1.0
26	I26I	1974	1.0
26	I26I	1975	1.0
26	I26I	1976	1.0
26	I26I	1977	1.0
26	I26I	1978	1.0
26	I26I	1979	1.0
26	I26I	1980	1.0
26	I26I	1981	1.0
26	I26I	1982	1.0
26	I26I	1983	1.0
26	I26I	1984	1.0
26	I26I	1985	1.0
26	I26I	1986	1.0
26	I26I	1987	1.0
26	I26I	1988	1.0
26	I26I	1989	1.0
26	I26I	1990	1.0
26	I26I	1991	1.0
26	I26I	1992	1.0
26	I26I	1993	1.0
26	I26I	1994	1.0
26	I26I	1995	1.0
26	I26I	1996	1.0
26	I26I	1997	0.979381443298969
26	I26I	1998	1.0
26	I26I	1999	1.0
26	I26I	2000	0.9819819819819819
26	I26I	2001	0.9662921348314607
26	I26I	2002	1.0
26	I26I	2003	1.0
26	I26I	2004	1.0
26	I26I	2005	0.986046511627907
26	I26I	2006	0.9941520467836257
26	I26I	2007	0.7317939609236235
26	I26I	2008	0.9407496977025392
26	I26I	2009	0.8708399366085579
26	I26I	2010	0.9961449498843485
26	I26I	2011	0.9613375130616509
26	I26I	2012	0.9345025053686471
26	I26I	2013	0.9899772209567198
26	I26I	2014	0.9947709163346613
26	I26I	2015	0.9764437689969605
26	I26I	2016	0.883993221383454
26	I26I	2017	0.9922513265392066
26	I26I	2018	0.9967837998808815
26	I26I	2019	0.9945406900567768
26	I26I	2020	0.9924874791318865
27	A27A	1968	1.0
27	A27A	1969	1.0
27	A27A	1970	1.0
27	A27A	1971	1.0
27	A27A	1972	1.0
27	A27A	1973	1.0
27	A27A	1974	1.0
27	A27A	1975	1.0
27	A27A	1976	1.0
27	A27A	1977	1.0
27	A27A	1978	1.0
27	A27A	1979	1.0
27	A27A	1980	1.0
27	A27A	1981	1.0
27	A27A	1982	1.0
27	A27A	1983	1.0
27	A27A	1984	1.0
27	A27A	1985	1.0
27	A27A	1986	1.0
27	A27A	1987	1.0
27	A27A	1988	1.0
27	A27A	1989	1.0
27	A27A	1990	1.0
27	A27A	1991	0.875
27	A27A	1992	0.9117647058823529
27	A27A	1993	1.0
27	A27A	1994	1.0
27	A27A	1995	0.9743589743589743
27	A27A	1996	0.9662921348314607
27	A27A	1997	1.0
27	A27A	1998	1.0
27	A27A	1999	1.0
27	A27A	2000	0.9954954954954955
27	A27A	2001	0.9213483146067416
27	A27A	2002	1.0
27	A27A	2003	0.9854469854469855
27	A27A	2004	0.9924050632911392
27	A27A	2005	0.9976744186046511
27	A27A	2006	1.0
27	A27A	2007	1.0
27	A27A	2008	0.9987908101571947
27	A27A	2009	0.9984152139461173
27	A27A	2010	0.9992289899768697
27	A27A	2011	0.9984326018808778
27	A27A	2012	0.9992841803865425
27	A27A	2013	0.9981776765375854
27	A27A	2014	0.9997509960159362
27	A27A	2015	0.9994300911854104
27	A27A	2016	0.9986134647974118
27	A27A	2017	0.9992419775962267
27	A27A	2018	0.9991661703394877
27	A27A	2019	0.9991993012083272
27	A27A	2020	0.9991652754590985
28	I28I	1968	1.0
28	I28I	1969	1.0
28	I28I	1970	1.0
28	I28I	1971	1.0
28	I28I	1972	1.0
28	I28I	1973	1.0
28	I28I	1974	1.0
28	I28I	1975	1.0
28	I28I	1976	1.0
28	I28I	1977	1.0
28	I28I	1978	1.0
28	I28I	1979	1.0
28	I28I	1980	1.0
28	I28I	1981	1.0
28	I28I	1982	1.0
28	I28I	1983	1.0
28	I28I	1984	1.0
28	I28I	1985	1.0
28	I28I	1986	1.0
28	I28I	1987	1.0
28	I28I	1988	1.0
28	I28I	1989	1.0
28	I28I	1990	1.0
28	I28I	1991	1.0
28	I28I	1992	1.0
28	I28I	1993	1.0
28	I28I	1994	0.9864864864864865
28	I28I	1995	1.0
28	I28I	1996	1.0
28	I28I	1997	1.0
28	I28I	1998	1.0
28	I28I	1999	1.0
28	I28I	2000	0.9684684684684685
28	I28I	2001	1.0
28	I28I	2002	0.9961389961389961
28	I28I	2003	1.0
28	I28I	2004	0.9974683544303797
28	I28I	2005	1.0
28	I28I	2006	1.0
28	I28I	2007	1.0
28	I28I	2008	1.0
28	I28I	2009	0.9976228209191759
28	I28I	2010	0.9984579799537394
28	I28I	2011	0.9979101358411703
28	I28I	2012	0.9949892627057981
28	I28I	2013	0.9986332574031891
28	I28I	2014	0.9982569721115537
28	I28I	2015	0.9977203647416414
28	I28I	2016	0.9984594053304575
28	I28I	2017	0.9975574833656194
28	I28I	2018	0.991304347826087
28	I28I	2019	0.9949774348522347
28	I28I	2020	0.991652754590985
29	L29L	1968	1.0
29	L29L	1969	1.0
29	L29L	1970	1.0
29	L29L	1971	1.0
29	L29L	1972	0.9583333333333334
29	L29L	1973	1.0
29	L29L	1974	1.0
29	L29L	1975	1.0
29	L29L	1976	1.0
29	L29L	1977	1.0
29	L29L	1978	1.0
29	L29L	1979	1.0
29	L29L	1980	1.0
29	L29L	1981	1.0
29	L29L	1982	1.0
29	L29L	1983	1.0
29	L29L	1984	1.0
29	L29L	1985	1.0
29	L29L	1986	1.0
29	L29L	1987	1.0
29	L29L	1988	1.0
29	L29L	1989	1.0
29	L29L	1990	1.0
29	L29L	1991	1.0
29	L29L	1992	1.0
29	L29L	1993	1.0
29	L29L	1994	0.9864864864864865
29	L29L	1995	1.0
29	L29L	1996	1.0
29	L29L	1997	1.0
29	L29L	1998	1.0
29	L29L	1999	1.0
29	L29L	2000	1.0
29	L29L	2001	1.0
29	L29L	2002	1.0
29	L29L	2003	0.997920997920998
29	L29L	2004	1.0
29	L29L	2005	1.0
29	L29L	2006	1.0
29	L29L	2007	1.0
29	L29L	2008	1.0
29	L29L	2009	1.0
29	L29L	2010	1.0
29	L29L	2011	1.0
29	L29L	2012	0.9985683607730852
29	L29L	2013	1.0
29	L29L	2014	1.0
29	L29L	2015	0.9984802431610942
29	L29L	2016	0.9995378215991373
29	L29L	2017	0.9996631011538786
29	L29L	2018	0.9996426444312091
29	L29L	2019	0.999854418401514
29	L29L	2020	0.9991652754590985
30	V30I	1968	0
30	V30I	1969	0
30	V30I	1970	0
30	V30I	1971	0.125
30	V30I	1972	0
30	V30I	1973	0
30	V30I	1974	0
30	V30I	1975	0
30	V30I	1976	0
30	V30I	1977	0
30	V30I	1978	0
30	V30I	1979	0
30	V30I	1980	0
30	V30I	1981	0
30	V30I	1982	0
30	V30I	1983	0
30	V30I	1984	0
30	V30I	1985	0
30	V30I	1986	0
30	V30I	1987	0
30	V30I	1988	0
30	V30I	1989	0
30	V30I	1990	0
30	V30I	1991	0
30	V30I	1992	0
30	V30I	1993	0
30	V30I	1994	0
30	V30I	1995	0.02564102564102564
30	V30I	1996	0.011235955056179775
30	V30I	1997	0
30	V30I	1998	0
30	V30I	1999	0.005988023952095809
30	V30I	2000	0
30	V30I	2001	0.0449438202247191
30	V30I	2002	0.18146718146718147
30	V30I	2003	0.23700623700623702
30	V30I	2004	0.7974683544303798
30	V30I	2005	0.9883720930232558
30	V30I	2006	0.9912280701754386
30	V30I	2007	0.9644760213143873
30	V30I	2008	0.9987908101571947
30	V30I	2009	0.9310618066561014
30	V30I	2010	0.9946029298380878
30	V30I	2011	0.9869383490073145
30	V30I	2012	0.9438081603435934
30	V30I	2013	0.9699316628701594
30	V30I	2014	0.961902390438247
30	V30I	2015	0.9654255319148937
30	V30I	2016	0.9926051455861963
30	V30I	2017	0.9921671018276762
30	V30I	2018	0.9963073257891603
30	V30I	2019	0.9916290580870578
30	V30I	2020	0.9820534223706177
30	V30V	1968	1.0
30	V30V	1969	1.0
30	V30V	1970	1.0
30	V30V	1971	0.875
30	V30V	1972	1.0
30	V30V	1973	1.0
30	V30V	1974	1.0
30	V30V	1975	1.0
30	V30V	1976	1.0
30	V30V	1977	1.0
30	V30V	1978	1.0
30	V30V	1979	1.0
30	V30V	1980	1.0
30	V30V	1981	1.0
30	V30V	1982	1.0
30	V30V	1983	1.0
30	V30V	1984	1.0
30	V30V	1985	1.0
30	V30V	1986	1.0
30	V30V	1987	1.0
30	V30V	1988	1.0
30	V30V	1989	1.0
30	V30V	1990	1.0
30	V30V	1991	1.0
30	V30V	1992	0.9705882352941176
30	V30V	1993	1.0
30	V30V	1994	1.0
30	V30V	1995	0.9743589743589743
30	V30V	1996	0.9887640449438202
30	V30V	1997	1.0
30	V30V	1998	1.0
30	V30V	1999	0.9880239520958084
30	V30V	2000	1.0
30	V30V	2001	0.9438202247191011
30	V30V	2002	0.8185328185328186
30	V30V	2003	0.760914760914761
30	V30V	2004	0.1949367088607595
30	V30V	2005	0.011627906976744186
30	V30V	2006	0.008771929824561403
30	V30V	2007	0.03197158081705151
30	V30V	2008	0.0012091898428053204
30	V30V	2009	0.06656101426307448
30	V30V	2010	0.004626060138781804
30	V30V	2011	0.008359456635318705
30	V30V	2012	0.048317823908375086
30	V30V	2013	0.019134396355353075
30	V30V	2014	0.03286852589641434
30	V30V	2015	0.02944528875379939
30	V30V	2016	0.0029271298721306425
30	V30V	2017	0.005390381537943232
30	V30V	2018	0.0019058963668850506
30	V30V	2019	0.0006551171931867812
30	V30V	2020	0.005843071786310518
31	T31T	1968	1.0
31	T31T	1969	1.0
31	T31T	1970	1.0
31	T31T	1971	1.0
31	T31T	1972	1.0
31	T31T	1973	1.0
31	T31T	1974	1.0
31	T31T	1975	1.0
31	T31T	1976	1.0
31	T31T	1977	1.0
31	T31T	1978	1.0
31	T31T	1979	1.0
31	T31T	1980	1.0
31	T31T	1981	1.0
31	T31T	1982	1.0
31	T31T	1983	1.0
31	T31T	1984	1.0
31	T31T	1985	1.0
31	T31T	1986	1.0
31	T31T	1987	1.0
31	T31T	1988	1.0
31	T31T	1989	1.0
31	T31T	1990	1.0
31	T31T	1991	1.0
31	T31T	1992	0.9705882352941176
31	T31T	1993	1.0
31	T31T	1994	1.0
31	T31T	1995	0.9743589743589743
31	T31T	1996	0.7752808988764045
31	T31T	1997	0.865979381443299
31	T31T	1998	0.9916666666666667
31	T31T	1999	1.0
31	T31T	2000	0.9954954954954955
31	T31T	2001	1.0
31	T31T	2002	0.9961389961389961
31	T31T	2003	0.997920997920998
31	T31T	2004	1.0
31	T31T	2005	1.0
31	T31T	2006	0.9970760233918129
31	T31T	2007	0.9982238010657194
31	T31T	2008	0.9987908101571947
31	T31T	2009	0.9984152139461173
31	T31T	2010	0.9984579799537394
31	T31T	2011	0.9989550679205852
31	T31T	2012	0.9992841803865425
31	T31T	2013	1.0
31	T31T	2014	0.9955179282868526
31	T31T	2015	0.9988601823708206
31	T31T	2016	0.9976891079956863
31	T31T	2017	0.9987366293270445
31	T31T	2018	0.9978558665872543
31	T31T	2019	0.9983986024166546
31	T31T	2020	0.998330550918197
32	T32T	1968	1.0
32	T32T	1969	1.0
32	T32T	1970	1.0
32	T32T	1971	1.0
32	T32T	1972	1.0
32	T32T	1973	1.0
32	T32T	1974	1.0
32	T32T	1975	1.0
32	T32T	1976	1.0
32	T32T	1977	1.0
32	T32T	1978	1.0
32	T32T	1979	1.0
32	T32T	1980	1.0
32	T32T	1981	1.0
32	T32T	1982	1.0
32	T32T	1983	1.0
32	T32T	1984	1.0
32	T32T	1985	1.0
32	T32T	1986	1.0
32	T32T	1987	1.0
32	T32T	1988	1.0
32	T32T	1989	1.0
32	T32T	1990	1.0
32	T32T	1991	1.0
32	T32T	1992	1.0
32	T32T	1993	1.0
32	T32T	1994	1.0
32	T32T	1995	1.0
32	T32T	1996	1.0
32	T32T	1997	1.0
32	T32T	1998	1.0
32	T32T	1999	1.0
32	T32T	2000	1.0
32	T32T	2001	1.0
32	T32T	2002	1.0
32	T32T	2003	1.0
32	T32T	2004	1.0
32	T32T	2005	1.0
32	T32T	2006	1.0
32	T32T	2007	0.9982238010657194
32	T32T	2008	0.9975816203143894
32	T32T	2009	0.9992076069730587
32	T32T	2010	1.0
32	T32T	2011	1.0
32	T32T	2012	0.9989262705798139
32	T32T	2013	1.0
32	T32T	2014	1.0
32	T32T	2015	0.998290273556231
32	T32T	2016	0.9990756431982746
32	T32T	2017	0.9997473258654089
32	T32T	2018	0.9995235259082788
32	T32T	2019	0.9994904644052992
32	T32T	2020	1.0
33	V33V	1968	0.989247311827957
33	V33V	1969	1.0
33	V33V	1970	1.0
33	V33V	1971	1.0
33	V33V	1972	1.0
33	V33V	1973	1.0
33	V33V	1974	1.0
33	V33V	1975	1.0
33	V33V	1976	1.0
33	V33V	1977	1.0
33	V33V	1978	1.0
33	V33V	1979	1.0
33	V33V	1980	1.0
33	V33V	1981	1.0
33	V33V	1982	1.0
33	V33V	1983	1.0
33	V33V	1984	1.0
33	V33V	1985	1.0
33	V33V	1986	1.0
33	V33V	1987	1.0
33	V33V	1988	1.0
33	V33V	1989	1.0
33	V33V	1990	1.0
33	V33V	1991	1.0
33	V33V	1992	1.0
33	V33V	1993	1.0
33	V33V	1994	1.0
33	V33V	1995	1.0
33	V33V	1996	0.9775280898876404
33	V33V	1997	1.0
33	V33V	1998	1.0
33	V33V	1999	0.9940119760479041
33	V33V	2000	1.0
33	V33V	2001	1.0
33	V33V	2002	0.9922779922779923
33	V33V	2003	0.997920997920998
33	V33V	2004	1.0
33	V33V	2005	1.0
33	V33V	2006	1.0
33	V33V	2007	0.9982238010657194
33	V33V	2008	0.9963724304715841
33	V33V	2009	0.9992076069730587
33	V33V	2010	0.9953739398612182
33	V33V	2011	0.9916405433646813
33	V33V	2012	0.9978525411596277
33	V33V	2013	0.9986332574031891
33	V33V	2014	0.9885458167330677
33	V33V	2015	0.9882218844984803
33	V33V	2016	0.998151286396549
33	V33V	2017	0.994188494904405
33	V33V	2018	0.9983323406789756
33	V33V	2019	0.9978890668219537
33	V33V	2020	0.996661101836394
34	T34T	1968	1.0
34	T34T	1969	1.0
34	T34T	1970	1.0
34	T34T	1971	1.0
34	T34T	1972	1.0
34	T34T	1973	1.0
34	T34T	1974	1.0
34	T34T	1975	1.0
34	T34T	1976	1.0
34	T34T	1977	1.0
34	T34T	1978	1.0
34	T34T	1979	1.0
34	T34T	1980	1.0
34	T34T	1981	1.0
34	T34T	1982	1.0
34	T34T	1983	1.0
34	T34T	1984	1.0
34	T34T	1985	1.0
34	T34T	1986	1.0
34	T34T	1987	1.0
34	T34T	1988	1.0
34	T34T	1989	1.0
34	T34T	1990	1.0
34	T34T	1991	1.0
34	T34T	1992	1.0
34	T34T	1993	1.0
34	T34T	1994	1.0
34	T34T	1995	1.0
34	T34T	1996	1.0
34	T34T	1997	1.0
34	T34T	1998	1.0
34	T34T	1999	1.0
34	T34T	2000	1.0
34	T34T	2001	1.0
34	T34T	2002	1.0
34	T34T	2003	1.0
34	T34T	2004	1.0
34	T34T	2005	0.9976744186046511
[truncated: 29,165 more rows]
