# Supplementary material for: Antigenic evolution of human influenza H3N2 neuraminidase is constrained by charge balancing
Source: eLife. 2021 Dec 8;10:e72516. doi: 10.7554/eLife.72516 (PMC8683081; doi:10.7554/eLife.72516)
Supplement: Figure 4—source data 1. [file elife-72516-fig4-data1.zip › Figure 4 - Source Data 1.tsv]

pair	distance
328-328	0.0
328-329	6.3989691734313965
328-344	5.495785236358643
328-367	13.396023750305176
328-368	8.711204528808594
328-369	9.853293418884277
328-370	14.716903686523438
329-328	6.3989691734313965
329-329	0.0
329-344	9.956104278564453
329-367	10.842119216918945
329-368	5.5492963790893555
329-369	9.564308166503906
329-370	13.816176414489746
344-328	5.495785236358643
344-329	9.956104278564453
344-344	0.0
344-367	12.027915954589844
344-368	9.34454345703125
344-369	7.179614067077637
344-370	11.453476905822754
367-328	13.396023750305176
367-329	10.842119216918945
367-344	12.027915954589844
367-367	0.0
367-368	5.457727432250977
367-369	6.835563659667969
367-370	5.572713851928711
368-328	8.711204528808594
368-329	5.5492963790893555
368-344	9.34454345703125
368-367	5.457727432250977
368-368	0.0
368-369	6.602248191833496
368-370	9.233450889587402
369-328	9.853293418884277
369-329	9.564308166503906
369-344	7.179614067077637
369-367	6.835563659667969
369-368	6.602248191833496
369-369	0.0
369-370	5.372737884521484
370-328	14.716903686523438
370-329	13.816176414489746
370-344	11.453476905822754
370-367	5.572713851928711
370-368	9.233450889587402
370-369	5.372737884521484
370-370	0.0
