# Supplementary material for: Antigenic evolution of human influenza H3N2 neuraminidase is constrained by charge balancing
Source: eLife. 2021 Dec 8;10:e72516. doi: 10.7554/eLife.72516 (PMC8683081; doi:10.7554/eLife.72516)
Supplement: Figure 5—source data 1. [file elife-72516-fig5-data1.zip › Figure 5 - Source Data 1.tsv]

year	local_chg	ID
1968	0	EPI_ISL_3314
1968	0	EPI_ISL_3313
1968	0	EPI_ISL_3312
1968	0	EPI_ISL_3311
1968	0	EPI_ISL_3310
1968	0	EPI_ISL_3309
1968	0	EPI_ISL_3308
1968	0	EPI_ISL_3307
1968	0	EPI_ISL_3306
1968	0	EPI_ISL_3305
1968	0	EPI_ISL_3304
1968	0	EPI_ISL_3303
1968	0	EPI_ISL_3302
1968	0	EPI_ISL_3301
1968	0	EPI_ISL_151
1968	0	EPI_ISL_151
1968	0	EPI_ISL_151
1968	0	EPI_ISL_151
1968	0	EPI_ISL_236
1968	0	EPI_ISL_236
1968	0	EPI_ISL_151
1968	0	EPI_ISL_9214
1968	0	EPI_ISL_8973
1968	0	EPI_ISL_7092
1968	0	EPI_ISL_7066
1968	0	EPI_ISL_6981
1968	0	EPI_ISL_6911
1968	0	EPI_ISL_6849
1968	0	EPI_ISL_6847
1968	0	EPI_ISL_22826
1968	0	EPI_ISL_22825
1968	0	EPI_ISL_22824
1968	0	EPI_ISL_22823
1968	0	EPI_ISL_22822
1968	0	EPI_ISL_22821
1968	0	EPI_ISL_22820
1968	0	EPI_ISL_22621
1968	0	EPI_ISL_22620
1968	0	EPI_ISL_22619
1968	0	EPI_ISL_22618
1968	0	EPI_ISL_22617
1968	0	EPI_ISL_22616
1968	0	EPI_ISL_22615
1968	0	EPI_ISL_22614
1968	0	EPI_ISL_22613
1968	0	EPI_ISL_20832
1968	0	EPI_ISL_20831
1968	0	EPI_ISL_20830
1968	0	EPI_ISL_20829
1968	0	EPI_ISL_20828
1968	0	EPI_ISL_20827
1968	0	EPI_ISL_20826
1968	0	EPI_ISL_20825
1968	0	EPI_ISL_20824
1968	0	EPI_ISL_20823
1968	0	EPI_ISL_20822
1968	0	EPI_ISL_20821
1968	0	EPI_ISL_20819
1968	0	EPI_ISL_20818
1968	0	EPI_ISL_14436
1968	0	EPI_ISL_25014
1968	0	EPI_ISL_25013
1968	0	EPI_ISL_25012
1968	0	EPI_ISL_25011
1968	0	EPI_ISL_25010
1968	0	EPI_ISL_25009
1968	0	EPI_ISL_70009
1968	0	EPI_ISL_69818
1968	0	EPI_ISL_69771
1968	0	EPI_ISL_69770
1968	0	EPI_ISL_69769
1968	0	EPI_ISL_69275
1968	0	EPI_ISL_69273
1968	0	EPI_ISL_69272
1968	0	EPI_ISL_69271
1968	0	EPI_ISL_69270
1968	0	EPI_ISL_79847
1968	0	EPI_ISL_79846
1968	0	EPI_ISL_79845
1968	0	EPI_ISL_79844
1968	0	EPI_ISL_79843
1968	0	EPI_ISL_79842
1968	0	EPI_ISL_79841
1968	0	EPI_ISL_79840
1968	0	EPI_ISL_79839
1968	0	EPI_ISL_79838
1968	0	EPI_ISL_87273
1968	0	EPI_ISL_22823
1968	0	EPI_ISL_110746
1968	0	EPI_ISL_110734
1968	0	EPI_ISL_123225
1968	0	EPI_ISL_124885
1968	0	EPI_ISL_141507
1968	0	EPI_ISL_147172
1968	0	EPI_ISL_147171
1968	0	EPI_ISL_143165
1968	0	EPI_ISL_246097
1968	0	EPI_ISL_245769
1968	0	EPI_ISL_243350
1969	0	EPI_ISL_3319
1969	0	EPI_ISL_3318
1969	0	EPI_ISL_3317
1969	1	EPI_ISL_3316
1969	0	EPI_ISL_3315
1969	1	EPI_ISL_8984
1969	0	EPI_ISL_7065
1969	0	EPI_ISL_6850
1969	0	EPI_ISL_6848
1969	0	EPI_ISL_113035
1969	0	EPI_ISL_113017
1969	0	EPI_ISL_110747
1970	1	EPI_ISL_3323
1970	1	EPI_ISL_3322
1970	1	EPI_ISL_3321
1970	1	EPI_ISL_3320
1970	1	EPI_ISL_7269
1970	1	EPI_ISL_7268
1970	1	EPI_ISL_6982
1970	1	EPI_ISL_6978
1970	1	EPI_ISL_84903
1970	1	EPI_ISL_110776
1971	1	EPI_ISL_3327
1971	1	EPI_ISL_3326
1971	1	EPI_ISL_3325
1971	1	EPI_ISL_3324
1971	1	EPI_ISL_21048
1971	1	EPI_ISL_9029
1971	1	EPI_ISL_8974
1971	1	EPI_ISL_152
1971	1	EPI_ISL_7037
1971	1	EPI_ISL_70010
1971	1	EPI_ISL_84906
1971	1	EPI_ISL_84899
1971	1	EPI_ISL_113037
1971	1	EPI_ISL_113036
1971	1	EPI_ISL_110779
1971	1	EPI_ISL_110778
1972	-1	EPI_ISL_3331
1972	-1	EPI_ISL_3330
1972	-1	EPI_ISL_3329
1972	1	EPI_ISL_3328
1972	1	EPI_ISL_1415
1972	-1	EPI_ISL_21051
1972	-1	EPI_ISL_9279
1972	-1	EPI_ISL_9278
1972	-1	EPI_ISL_9251
1972	-1	EPI_ISL_9190
1972	1	EPI_ISL_8676
1972	-1	EPI_ISL_8587
1972	-1	EPI_ISL_237
1972	-1	EPI_ISL_8104
1972	-1	EPI_ISL_70005
1972	-1	EPI_ISL_8104
1972	-1	EPI_ISL_66106
1972	1	EPI_ISL_66096
1972	-1	EPI_ISL_84901
1972	1	EPI_ISL_113863
1972	-1	EPI_ISL_113847
1972	-1	EPI_ISL_110819
1972	-1	EPI_ISL_110818
1972	1	EPI_ISL_123229
1972	-1	EPI_ISL_200063
1973	-1	EPI_ISL_5100
1973	-1	EPI_ISL_238
1973	-1	EPI_ISL_9045
1973	0	EPI_ISL_8673
1973	-1	EPI_ISL_113916
1973	-1	EPI_ISL_113915
1973	-1	EPI_ISL_113864
1973	-1	EPI_ISL_110820
1973	-1	EPI_ISL_123257
1973	-1	EPI_ISL_147170
1974	-1	EPI_ISL_9057
1974	0	EPI_ISL_9047
1974	0	EPI_ISL_9046
1974	0	EPI_ISL_9033
1974	-1	EPI_ISL_8669
1974	-1	EPI_ISL_6979
1974	-1	EPI_ISL_84907
1974	0	EPI_ISL_113920
1974	-1	EPI_ISL_113919
1974	-1	EPI_ISL_113918
1974	-1	EPI_ISL_113917
1974	-1	EPI_ISL_110821
1975	-1	EPI_ISL_8953
1975	-1	EPI_ISL_8698
1975	0	EPI_ISL_6977
1975	0	EPI_ISL_113968
1975	-1	EPI_ISL_113967
1975	-1	EPI_ISL_113966
1975	-1	EPI_ISL_113965
1975	-1	EPI_ISL_113921
1975	-1	EPI_ISL_110822
1975	0	EPI_ISL_123233
1976	-1	EPI_ISL_239
1976	-1	EPI_ISL_9281
1976	-1	EPI_ISL_9280
1976	-1	EPI_ISL_9054
1976	-1	EPI_ISL_9048
1976	-1	EPI_ISL_9034
1976	-1	EPI_ISL_7120
1976	0	EPI_ISL_7077
1976	-1	EPI_ISL_7064
1976	-1	EPI_ISL_114016
1976	-1	EPI_ISL_114015
1976	-1	EPI_ISL_114014
1976	-1	EPI_ISL_113970
1976	-1	EPI_ISL_113969
1976	-1	EPI_ISL_110823
1976	-1	EPI_ISL_124887
1976	-1	EPI_ISL_124886
1977	-1	EPI_ISL_241
1977	0	EPI_ISL_240
1977	0	EPI_ISL_9209
1977	0	EPI_ISL_9208
1977	0	EPI_ISL_9049
1977	0	EPI_ISL_9036
1977	0	EPI_ISL_9035
1977	0	EPI_ISL_6980
1977	0	EPI_ISL_114197
1977	0	EPI_ISL_114196
1977	0	EPI_ISL_114019
1977	0	EPI_ISL_114018
1977	0	EPI_ISL_114017
1977	0	EPI_ISL_122019
1978	0	EPI_ISL_9145
1978	0	EPI_ISL_9032
1978	0	EPI_ISL_9031
1978	0	EPI_ISL_9030
1978	0	EPI_ISL_6888
1978	0	EPI_ISL_6876
1979	0	EPI_ISL_10250
1979	0	EPI_ISL_1412
1979	0	EPI_ISL_115698
1979	0	EPI_ISL_122020
1980	0	EPI_ISL_9276
1980	0	EPI_ISL_9252
1980	0	EPI_ISL_9146
1980	0	EPI_ISL_9055
1980	0	EPI_ISL_8972
1980	0	EPI_ISL_8952
1980	0	EPI_ISL_8668
1980	0	EPI_ISL_114198
1980	0	EPI_ISL_110861
1981	0	EPI_ISL_9147
1981	0	EPI_ISL_114199
1981	0	EPI_ISL_110862
1982	0	EPI_ISL_242
1982	0	EPI_ISL_9038
1982	0	EPI_ISL_8954
1982	0	EPI_ISL_76487
1982	0	EPI_ISL_76486
1982	0	EPI_ISL_115699
1982	0	EPI_ISL_114202
1982	0	EPI_ISL_114201
1982	0	EPI_ISL_114200
1982	0	EPI_ISL_125872
1982	0	EPI_ISL_124884
1982	0	EPI_ISL_173279
1983	0	EPI_ISL_5105
1983	0	EPI_ISL_9050
1983	0	EPI_ISL_8986
1983	0	EPI_ISL_8699
1983	0	EPI_ISL_8697
1983	0	EPI_ISL_114245
1984	0	EPI_ISL_9216
1984	0	EPI_ISL_8987
1984	0	EPI_ISL_8700
1984	0	EPI_ISL_124890
1985	0	EPI_ISL_5395
1985	0	EPI_ISL_9282
1985	0	EPI_ISL_9250
1985	0	EPI_ISL_8674
1985	0	EPI_ISL_8672
1985	0	EPI_ISL_8670
1985	0	EPI_ISL_69000
1985	0	EPI_ISL_114250
1985	0	EPI_ISL_114249
1985	0	EPI_ISL_114248
1985	0	EPI_ISL_114247
1985	0	EPI_ISL_114246
1986	0	EPI_ISL_6221
1986	0	EPI_ISL_5372
1986	0	EPI_ISL_9283
1986	0	EPI_ISL_8588
1986	0	EPI_ISL_8198
1986	0	EPI_ISL_6889
1986	0	EPI_ISL_937
1986	0	EPI_ISL_114293
1986	0	EPI_ISL_124930
1986	0	EPI_ISL_124928
1987	0	EPI_ISL_8675
1987	0	EPI_ISL_69001
1987	0	EPI_ISL_114294
1987	0	EPI_ISL_110865
1987	0	EPI_ISL_127587
1987	0	EPI_ISL_125877
1988	0	EPI_ISL_5310
1988	0	EPI_ISL_9285
1988	0	EPI_ISL_9284
1988	0	EPI_ISL_8671
1988	0	EPI_ISL_1451
1988	0	EPI_ISL_25040
1988	0	EPI_ISL_95203
1988	0	EPI_ISL_115768
1988	0	EPI_ISL_115700
1988	0	EPI_ISL_114298
1988	0	EPI_ISL_114297
1988	0	EPI_ISL_114296
1988	0	EPI_ISL_114295
1988	0	EPI_ISL_124889
1989	0	EPI_ISL_721
1989	0	EPI_ISL_721
1989	0	EPI_ISL_115769
1989	0	EPI_ISL_115411
1989	0	EPI_ISL_114401
1989	0	EPI_ISL_114400
1989	0	EPI_ISL_114399
1989	0	EPI_ISL_114398
1989	0	EPI_ISL_114397
1989	0	EPI_ISL_114396
1989	0	EPI_ISL_114349
1989	0	EPI_ISL_114348
1989	0	EPI_ISL_114347
1989	-1	EPI_ISL_114346
1989	0	EPI_ISL_114345
1989	0	EPI_ISL_110909
1989	0	EPI_ISL_110908
1989	0	EPI_ISL_110907
1989	0	EPI_ISL_110905
1989	0	EPI_ISL_124894
1989	0	EPI_ISL_124891
1989	0	EPI_ISL_123212
1990	0	EPI_ISL_9286
1990	0	EPI_ISL_8616
1990	0	EPI_ISL_697
1990	0	EPI_ISL_25042
1990	0	EPI_ISL_25041
1990	0	EPI_ISL_114457
1990	0	EPI_ISL_114456
1990	0	EPI_ISL_114455
1990	0	EPI_ISL_114454
1990	0	EPI_ISL_114453
1990	0	EPI_ISL_114452
1991	0	EPI_ISL_713
1991	0	EPI_ISL_33841
1991	0	EPI_ISL_27597
1991	0	EPI_ISL_25044
1991	0	EPI_ISL_25043
1991	0	EPI_ISL_115770
1991	0	EPI_ISL_114870
1991	0	EPI_ISL_114813
1991	0	EPI_ISL_114811
1991	0	EPI_ISL_114763
1991	0	EPI_ISL_114762
1991	0	EPI_ISL_114761
1991	0	EPI_ISL_114760
1991	0	EPI_ISL_114759
1991	0	EPI_ISL_114758
1991	0	EPI_ISL_114710
1991	0	EPI_ISL_114709
1991	0	EPI_ISL_114708
1991	0	EPI_ISL_114707
1991	0	EPI_ISL_114660
1991	0	EPI_ISL_114609
1991	0	EPI_ISL_114608
1991	0	EPI_ISL_114607
1991	0	EPI_ISL_114559
1991	0	EPI_ISL_114558
1991	0	EPI_ISL_114557
1991	0	EPI_ISL_114556
1991	0	EPI_ISL_114555
1991	0	EPI_ISL_114554
1991	0	EPI_ISL_114507
1991	0	EPI_ISL_114506
1991	0	EPI_ISL_114505
1991	0	EPI_ISL_114504
1991	0	EPI_ISL_114503
1991	0	EPI_ISL_114502
1991	0	EPI_ISL_114458
1991	0	EPI_ISL_110957
1991	0	EPI_ISL_110951
1991	0	EPI_ISL_110910
1991	0	EPI_ISL_124892
1992	0	EPI_ISL_8696
1992	1	EPI_ISL_4331
1992	0	EPI_ISL_851
1992	0	EPI_ISL_843
1992	0	EPI_ISL_847
1992	0	EPI_ISL_68835
1992	0	EPI_ISL_114873
1992	0	EPI_ISL_114872
1992	0	EPI_ISL_114871
1992	0	EPI_ISL_114869
1992	0	EPI_ISL_114868
1992	0	EPI_ISL_114867
1992	0	EPI_ISL_114816
1992	0	EPI_ISL_114815
1992	0	EPI_ISL_114814
1992	-1	EPI_ISL_114812
1992	0	EPI_ISL_114706
1992	0	EPI_ISL_114705
1992	0	EPI_ISL_114661
1992	0	EPI_ISL_114659
1992	0	EPI_ISL_114658
1992	0	EPI_ISL_114657
1992	0	EPI_ISL_114656
1992	0	EPI_ISL_114655
1992	0	EPI_ISL_114612
1992	0	EPI_ISL_114611
1992	0	EPI_ISL_114610
1992	0	EPI_ISL_111022
1992	0	EPI_ISL_110995
1992	0	EPI_ISL_110956
1992	0	EPI_ISL_110955
1992	0	EPI_ISL_110954
1992	0	EPI_ISL_110952
1992	0	EPI_ISL_127588
1993	0	EPI_ISL_6344
1993	0	EPI_ISL_6337
1993	0	EPI_ISL_5727
1993	0	EPI_ISL_5726
1993	0	EPI_ISL_5682
1993	0	EPI_ISL_5681
1993	0	EPI_ISL_5680
1993	0	EPI_ISL_5679
1993	0	EPI_ISL_5678
1993	0	EPI_ISL_5677
1993	0	EPI_ISL_5676
1993	0	EPI_ISL_5675
1993	0	EPI_ISL_5674
1993	0	EPI_ISL_5673
1993	0	EPI_ISL_5672
1993	0	EPI_ISL_5671
1993	0	EPI_ISL_5670
1993	0	EPI_ISL_5669
1993	0	EPI_ISL_5668
1993	0	EPI_ISL_5667
1993	0	EPI_ISL_5666
1993	0	EPI_ISL_5665
1993	0	EPI_ISL_5664
1993	0	EPI_ISL_5663
1993	0	EPI_ISL_5662
1993	0	EPI_ISL_5661
1993	0	EPI_ISL_5660
1993	0	EPI_ISL_5659
1993	0	EPI_ISL_5609
1993	0	EPI_ISL_5608
1993	0	EPI_ISL_5607
1993	0	EPI_ISL_5606
1993	0	EPI_ISL_5605
1993	0	EPI_ISL_5604
1993	0	EPI_ISL_5556
1993	0	EPI_ISL_5555
1993	0	EPI_ISL_5554
1993	0	EPI_ISL_5553
1993	0	EPI_ISL_5552
1993	0	EPI_ISL_5551
1993	0	EPI_ISL_5550
1993	0	EPI_ISL_5549
1993	0	EPI_ISL_5482
1993	0	EPI_ISL_5481
1993	0	EPI_ISL_5480
1993	0	EPI_ISL_5479
1993	0	EPI_ISL_5478
1993	0	EPI_ISL_5477
1993	0	EPI_ISL_5476
1993	0	EPI_ISL_5475
1993	0	EPI_ISL_5474
1993	0	EPI_ISL_5452
1993	0	EPI_ISL_5443
1993	0	EPI_ISL_5407
1993	0	EPI_ISL_835
1993	0	EPI_ISL_957
1993	0	EPI_ISL_21030
1993	0	EPI_ISL_884
1993	0	EPI_ISL_864
1993	0	EPI_ISL_863
1993	0	EPI_ISL_726
1993	0	EPI_ISL_836
1993	0	EPI_ISL_862
1993	0	EPI_ISL_27622
1993	0	EPI_ISL_68819
1993	0	EPI_ISL_68818
1993	0	EPI_ISL_68817
1993	0	EPI_ISL_115413
1993	0	EPI_ISL_115412
1993	0	EPI_ISL_115410
1993	0	EPI_ISL_115409
1993	0	EPI_ISL_115408
1993	0	EPI_ISL_115358
1993	0	EPI_ISL_115357
1993	0	EPI_ISL_115356
1993	0	EPI_ISL_115355
1993	0	EPI_ISL_115354
1993	0	EPI_ISL_115353
1993	0	EPI_ISL_115305
1993	0	EPI_ISL_115304
1993	0	EPI_ISL_115303
1993	0	EPI_ISL_115302
1993	0	EPI_ISL_115301
1993	0	EPI_ISL_115300
1993	0	EPI_ISL_115113
1993	0	EPI_ISL_115112
1993	0	EPI_ISL_115111
1993	0	EPI_ISL_115110
1993	0	EPI_ISL_115041
1993	0	EPI_ISL_115040
1993	0	EPI_ISL_114350
1993	0	EPI_ISL_111336
1993	0	EPI_ISL_111084
1993	0	EPI_ISL_111083
1993	0	EPI_ISL_111082
1993	0	EPI_ISL_111080
1993	0	EPI_ISL_111045
1993	0	EPI_ISL_111043
1993	0	EPI_ISL_111042
1993	0	EPI_ISL_111021
1993	0	EPI_ISL_111020
1993	0	EPI_ISL_111019
1993	0	EPI_ISL_110999
1993	0	EPI_ISL_124897
1993	0	EPI_ISL_173280
1994	0	EPI_ISL_6156
1994	0	EPI_ISL_5694
1994	0	EPI_ISL_5629
1994	0	EPI_ISL_5628
1994	0	EPI_ISL_5627
1994	0	EPI_ISL_5626
1994	0	EPI_ISL_5624
1994	0	EPI_ISL_5586
1994	0	EPI_ISL_5585
1994	0	EPI_ISL_5584
1994	0	EPI_ISL_5583
1994	0	EPI_ISL_5582
1994	0	EPI_ISL_5581
1994	0	EPI_ISL_5580
1994	0	EPI_ISL_5579
1994	0	EPI_ISL_5578
1994	0	EPI_ISL_5577
1994	0	EPI_ISL_5576
1994	0	EPI_ISL_5575
1994	0	EPI_ISL_5532
1994	0	EPI_ISL_5531
1994	0	EPI_ISL_5530
1994	0	EPI_ISL_5529
1994	0	EPI_ISL_5528
1994	0	EPI_ISL_5527
1994	0	EPI_ISL_5526
1994	0	EPI_ISL_5525
1994	0	EPI_ISL_5524
1994	0	EPI_ISL_5516
1994	0	EPI_ISL_5515
1994	0	EPI_ISL_5514
1994	0	EPI_ISL_5494
1994	0	EPI_ISL_5492
1994	0	EPI_ISL_5491
1994	0	EPI_ISL_5486
1994	0	EPI_ISL_5451
1994	0	EPI_ISL_5450
1994	0	EPI_ISL_5449
1994	0	EPI_ISL_5448
1994	0	EPI_ISL_5447
1994	0	EPI_ISL_5446
1994	0	EPI_ISL_5445
1994	0	EPI_ISL_5444
1994	0	EPI_ISL_5442
1994	0	EPI_ISL_5441
1994	0	EPI_ISL_5400
1994	0	EPI_ISL_5398
1994	1	EPI_ISL_5396
1994	0	EPI_ISL_5384
1994	0	EPI_ISL_5383
1994	0	EPI_ISL_5378
1994	0	EPI_ISL_5337
1994	0	EPI_ISL_809
1994	0	EPI_ISL_9173
1994	0	EPI_ISL_8989
1994	0	EPI_ISL_8988
1994	0	EPI_ISL_8701
1994	0	EPI_ISL_6447
1994	0	EPI_ISL_859
1994	0	EPI_ISL_826
1994	0	EPI_ISL_809
1994	0	EPI_ISL_866
1994	0	EPI_ISL_828
1994	1	EPI_ISL_68740
1994	0	EPI_ISL_115458
1994	0	EPI_ISL_115414
1994	0	EPI_ISL_111170
1994	0	EPI_ISL_111135
1994	0	EPI_ISL_111134
1994	0	EPI_ISL_111133
1994	0	EPI_ISL_111132
1994	-1	EPI_ISL_111131
1994	0	EPI_ISL_111130
1994	0	EPI_ISL_111129
1994	0	EPI_ISL_127589
1995	0	EPI_ISL_5623
1995	0	EPI_ISL_5574
1995	0	EPI_ISL_5573
1995	0	EPI_ISL_5572
1995	0	EPI_ISL_5571
1995	0	EPI_ISL_5570
1995	0	EPI_ISL_5523
1995	0	EPI_ISL_5522
1995	0	EPI_ISL_5521
1995	0	EPI_ISL_5520
1995	0	EPI_ISL_5519
1995	0	EPI_ISL_5518
1995	0	EPI_ISL_5517
1995	0	EPI_ISL_5490
1995	0	EPI_ISL_5489
1995	0	EPI_ISL_5488
1995	0	EPI_ISL_5487
1995	0	EPI_ISL_5485
1995	0	EPI_ISL_5440
1995	0	EPI_ISL_5439
1995	0	EPI_ISL_5438
1995	0	EPI_ISL_5437
1995	0	EPI_ISL_5406
1995	0	EPI_ISL_5405
1995	0	EPI_ISL_5404
1995	0	EPI_ISL_5403
1995	0	EPI_ISL_5402
1995	0	EPI_ISL_5401
1995	0	EPI_ISL_5399
1995	0	EPI_ISL_5397
1995	0	EPI_ISL_5382
1995	0	EPI_ISL_5381
1995	0	EPI_ISL_5380
1995	0	EPI_ISL_5379
1995	0	EPI_ISL_5377
1995	0	EPI_ISL_5376
1995	0	EPI_ISL_5316
1995	0	EPI_ISL_5309
1995	0	EPI_ISL_5306
1995	0	EPI_ISL_5298
1995	0	EPI_ISL_5297
1995	0	EPI_ISL_5293
1995	0	EPI_ISL_760
1995	0	EPI_ISL_2385
1995	0	EPI_ISL_2384
1995	0	EPI_ISL_2383
1995	0	EPI_ISL_2382
1995	0	EPI_ISL_2381
1995	0	EPI_ISL_799
1995	0	EPI_ISL_958
1995	0	EPI_ISL_8220
1995	0	EPI_ISL_6445
1995	0	EPI_ISL_6444
1995	0	EPI_ISL_14920
1995	0	EPI_ISL_14917
1995	2	EPI_ISL_776
1995	0	EPI_ISL_758
1995	0	EPI_ISL_783
1995	0	EPI_ISL_29471
1995	0	EPI_ISL_68718
1995	0	EPI_ISL_120336
1995	0	EPI_ISL_120335
1995	0	EPI_ISL_120334
1995	0	EPI_ISL_115512
1995	0	EPI_ISL_115511
1995	0	EPI_ISL_115510
1995	0	EPI_ISL_115463
1995	0	EPI_ISL_115462
1995	0	EPI_ISL_115461
1995	0	EPI_ISL_115460
1995	0	EPI_ISL_115459
1995	0	EPI_ISL_111269
1995	0	EPI_ISL_111219
1995	0	EPI_ISL_111181
1995	0	EPI_ISL_111174
1995	0	EPI_ISL_111173
1995	0	EPI_ISL_111172
1995	0	EPI_ISL_124895
1996	0	EPI_ISL_6153
1996	0	EPI_ISL_5564
1996	0	EPI_ISL_5484
1996	0	EPI_ISL_5483
1996	0	EPI_ISL_5436
1996	0	EPI_ISL_5394
1996	0	EPI_ISL_5393
1996	0	EPI_ISL_5391
1996	0	EPI_ISL_5390
1996	0	EPI_ISL_5389
1996	0	EPI_ISL_5388
1996	0	EPI_ISL_5369
1996	0	EPI_ISL_5368
1996	0	EPI_ISL_5354
1996	0	EPI_ISL_5353
1996	0	EPI_ISL_5314
1996	0	EPI_ISL_5307
1996	0	EPI_ISL_5303
1996	0	EPI_ISL_5301
1996	0	EPI_ISL_5299
1996	0	EPI_ISL_5292
1996	0	EPI_ISL_5290
1996	0	EPI_ISL_5289
1996	0	EPI_ISL_5225
1996	0	EPI_ISL_5224
1996	0	EPI_ISL_5222
1996	0	EPI_ISL_5221
1996	0	EPI_ISL_5220
1996	0	EPI_ISL_5218
1996	0	EPI_ISL_5217
1996	0	EPI_ISL_5216
1996	0	EPI_ISL_5205
1996	0	EPI_ISL_5204
1996	0	EPI_ISL_5185
1996	0	EPI_ISL_5184
1996	0	EPI_ISL_5183
1996	0	EPI_ISL_5182
1996	0	EPI_ISL_5181
1996	0	EPI_ISL_5178
1996	0	EPI_ISL_5176
1996	0	EPI_ISL_5175
1996	0	EPI_ISL_5156
1996	0	EPI_ISL_5155
1996	0	EPI_ISL_5154
1996	0	EPI_ISL_5152
1996	0	EPI_ISL_2679
1996	0	EPI_ISL_2389
1996	0	EPI_ISL_2388
1996	-1	EPI_ISL_2387
1996	0	EPI_ISL_2386
1996	0	EPI_ISL_749
1996	0	EPI_ISL_960
1996	0	EPI_ISL_959
1996	0	EPI_ISL_12362
1996	0	EPI_ISL_12361
1996	0	EPI_ISL_12353
1996	0	EPI_ISL_12343
1996	0	EPI_ISL_12336
1996	0	EPI_ISL_12334
1996	0	EPI_ISL_12332
1996	0	EPI_ISL_12329
1996	0	EPI_ISL_120345
1996	0	EPI_ISL_120344
1996	0	EPI_ISL_120343
1996	0	EPI_ISL_120342
1996	0	EPI_ISL_120341
1996	0	EPI_ISL_120340
1996	0	EPI_ISL_120339
1996	0	EPI_ISL_120338
1996	0	EPI_ISL_120337
1996	0	EPI_ISL_119702
1996	0	EPI_ISL_119701
1996	0	EPI_ISL_119700
1996	0	EPI_ISL_119672
1996	0	EPI_ISL_119634
1996	0	EPI_ISL_115771
1996	0	EPI_ISL_115567
1996	0	EPI_ISL_115566
1996	0	EPI_ISL_115565
1996	0	EPI_ISL_115564
1996	0	EPI_ISL_115563
1996	0	EPI_ISL_115515
1996	0	EPI_ISL_115514
1996	0	EPI_ISL_115513
1996	0	EPI_ISL_127594
1996	0	EPI_ISL_177747
1996	0	EPI_ISL_177746
1996	0	EPI_ISL_177745
1996	0	EPI_ISL_177744
1997	0	EPI_ISL_5186
1997	0	EPI_ISL_5180
1997	0	EPI_ISL_5177
1997	0	EPI_ISL_5174
1997	0	EPI_ISL_5173
1997	0	EPI_ISL_5158
1997	0	EPI_ISL_5157
1997	0	EPI_ISL_5153
1997	0	EPI_ISL_5151
1997	0	EPI_ISL_5150
1997	0	EPI_ISL_5091
1997	0	EPI_ISL_1313
1997	0	EPI_ISL_2391
1997	0	EPI_ISL_2390
1997	0	EPI_ISL_961
1997	0	EPI_ISL_9191
1997	0	EPI_ISL_9024
1997	0	EPI_ISL_9022
1997	0	EPI_ISL_9011
1997	0	EPI_ISL_9009
1997	0	EPI_ISL_9004
1997	0	EPI_ISL_9002
1997	0	EPI_ISL_9001
1997	0	EPI_ISL_8981
1997	0	EPI_ISL_8980
1997	0	EPI_ISL_8979
1997	0	EPI_ISL_8977
1997	0	EPI_ISL_8976
1997	0	EPI_ISL_8975
1997	0	EPI_ISL_14154
1997	0	EPI_ISL_14153
1997	0	EPI_ISL_14152
1997	0	EPI_ISL_14151
1997	0	EPI_ISL_14150
1997	0	EPI_ISL_14149
1997	0	EPI_ISL_14148
1997	0	EPI_ISL_14147
1997	0	EPI_ISL_14146
1997	0	EPI_ISL_14145
1997	0	EPI_ISL_14144
1997	0	EPI_ISL_14143
1997	0	EPI_ISL_14142
1997	0	EPI_ISL_14141
1997	0	EPI_ISL_14140
1997	0	EPI_ISL_14139
1997	0	EPI_ISL_14138
1997	0	EPI_ISL_14137
1997	0	EPI_ISL_12360
1997	0	EPI_ISL_12357
1997	0	EPI_ISL_12355
1997	0	EPI_ISL_12354
1997	0	EPI_ISL_12352
1997	0	EPI_ISL_1839
1997	0	EPI_ISL_12349
1997	0	EPI_ISL_12348
1997	0	EPI_ISL_12346
1997	0	EPI_ISL_12342
1997	0	EPI_ISL_12341
1997	0	EPI_ISL_12340
1997	0	EPI_ISL_12339
1997	0	EPI_ISL_12338
1997	0	EPI_ISL_12337
1997	0	EPI_ISL_12331
1997	0	EPI_ISL_12330
1997	0	EPI_ISL_29667
1997	0	EPI_ISL_27599
1997	0	EPI_ISL_14166
1997	0	EPI_ISL_14165
1997	0	EPI_ISL_14164
1997	0	EPI_ISL_14163
1997	0	EPI_ISL_14162
1997	0	EPI_ISL_14161
1997	0	EPI_ISL_14160
1997	0	EPI_ISL_14159
1997	0	EPI_ISL_14158
1997	0	EPI_ISL_14157
1997	0	EPI_ISL_14156
1997	0	EPI_ISL_14155
1997	0	EPI_ISL_120417
1997	0	EPI_ISL_120356
1997	0	EPI_ISL_120355
1997	0	EPI_ISL_120354
1997	0	EPI_ISL_120353
1997	0	EPI_ISL_120352
1997	0	EPI_ISL_120351
1997	0	EPI_ISL_120350
1997	0	EPI_ISL_120348
1997	0	EPI_ISL_120347
1997	0	EPI_ISL_120346
1997	0	EPI_ISL_119765
1997	0	EPI_ISL_119763
1997	0	EPI_ISL_119761
1997	0	EPI_ISL_115619
1997	0	EPI_ISL_115568
1997	0	EPI_ISL_111315
1997	0	EPI_ISL_111314
1997	0	EPI_ISL_111272
1998	0	EPI_ISL_5215
1998	0	EPI_ISL_5097
1998	0	EPI_ISL_5096
1998	0	EPI_ISL_5095
1998	0	EPI_ISL_5094
1998	0	EPI_ISL_5093
1998	0	EPI_ISL_5092
1998	0	EPI_ISL_5090
1998	0	EPI_ISL_3459
1998	0	EPI_ISL_2678
1998	0	EPI_ISL_2677
1998	0	EPI_ISL_2676
1998	0	EPI_ISL_2669
1998	0	EPI_ISL_2537
1998	0	EPI_ISL_2380
1998	0	EPI_ISL_2379
1998	0	EPI_ISL_2378
1998	0	EPI_ISL_2371
1998	0	EPI_ISL_2370
1998	0	EPI_ISL_2369
1998	0	EPI_ISL_2368
1998	0	EPI_ISL_2367
1998	0	EPI_ISL_2365
1998	0	EPI_ISL_2364
1998	0	EPI_ISL_2366
1998	0	EPI_ISL_2361
1998	0	EPI_ISL_2360
1998	0	EPI_ISL_2362
1998	0	EPI_ISL_2377
1998	0	EPI_ISL_2376
1998	0	EPI_ISL_2375
1998	0	EPI_ISL_2374
1998	0	EPI_ISL_2363
1998	0	EPI_ISL_2373
1998	0	EPI_ISL_2372
1998	0	EPI_ISL_9217
1998	0	EPI_ISL_9044
1998	0	EPI_ISL_9042
1998	0	EPI_ISL_9040
1998	0	EPI_ISL_9025
1998	0	EPI_ISL_9023
1998	0	EPI_ISL_9021
1998	0	EPI_ISL_9020
1998	0	EPI_ISL_9019
1998	0	EPI_ISL_9018
1998	0	EPI_ISL_9017
1998	0	EPI_ISL_9016
1998	0	EPI_ISL_9015
1998	0	EPI_ISL_9014
1998	0	EPI_ISL_9013
1998	0	EPI_ISL_9012
1998	0	EPI_ISL_9010
1998	0	EPI_ISL_9008
1998	0	EPI_ISL_9007
1998	0	EPI_ISL_9006
1998	0	EPI_ISL_9005
1998	0	EPI_ISL_9003
1998	0	EPI_ISL_8982
1998	0	EPI_ISL_8978
1998	0	EPI_ISL_8677
1998	0	EPI_ISL_8252
1998	0	EPI_ISL_8233
1998	0	EPI_ISL_8232
1998	0	EPI_ISL_8164
1998	0	EPI_ISL_8162
1998	0	EPI_ISL_8160
1998	0	EPI_ISL_6745
1998	0	EPI_ISL_6732
1998	0	EPI_ISL_6724
1998	0	EPI_ISL_6723
1998	0	EPI_ISL_6722
1998	0	EPI_ISL_6721
1998	0	EPI_ISL_14194
1998	0	EPI_ISL_14193
1998	0	EPI_ISL_14192
1998	0	EPI_ISL_14191
1998	0	EPI_ISL_14190
1998	0	EPI_ISL_14189
1998	0	EPI_ISL_14188
1998	0	EPI_ISL_14187
1998	0	EPI_ISL_14186
1998	0	EPI_ISL_14185
1998	0	EPI_ISL_14184
1998	0	EPI_ISL_14183
1998	0	EPI_ISL_14182
1998	0	EPI_ISL_14181
1998	0	EPI_ISL_14180
1998	0	EPI_ISL_14179
1998	0	EPI_ISL_14178
1998	0	EPI_ISL_14177
1998	0	EPI_ISL_14176
1998	0	EPI_ISL_14175
1998	0	EPI_ISL_14174
1998	0	EPI_ISL_14173
1998	0	EPI_ISL_14172
1998	0	EPI_ISL_14171
1998	0	EPI_ISL_14170
1998	0	EPI_ISL_14169
1998	0	EPI_ISL_14168
1998	0	EPI_ISL_14167
1998	0	EPI_ISL_12359
1998	0	EPI_ISL_12358
1998	0	EPI_ISL_12350
1998	0	EPI_ISL_12345
1998	0	EPI_ISL_12344
1998	0	EPI_ISL_12335
1998	0	EPI_ISL_12333
1998	0	EPI_ISL_14196
1998	0	EPI_ISL_14195
1998	0	EPI_ISL_96128
1998	0	EPI_ISL_120363
1998	0	EPI_ISL_120362
1998	0	EPI_ISL_120360
1998	0	EPI_ISL_120359
1998	0	EPI_ISL_120358
1998	0	EPI_ISL_120357
1998	0	EPI_ISL_115772
1998	0	EPI_ISL_115620
1998	0	EPI_ISL_111373
1998	0	EPI_ISL_111338
1999	0	EPI_ISL_6365
1999	0	EPI_ISL_6363
1999	0	EPI_ISL_6362
1999	0	EPI_ISL_6353
1999	0	EPI_ISL_6352
1999	0	EPI_ISL_6351
1999	0	EPI_ISL_6350
1999	0	EPI_ISL_6349
1999	0	EPI_ISL_6348
1999	0	EPI_ISL_6347
1999	0	EPI_ISL_6223
1999	0	EPI_ISL_6222
1999	0	EPI_ISL_5112
1999	0	EPI_ISL_5077
1999	0	EPI_ISL_5076
1999	0	EPI_ISL_5073
1999	0	EPI_ISL_5072
1999	0	EPI_ISL_5071
1999	0	EPI_ISL_5069
1999	0	EPI_ISL_5067
1999	0	EPI_ISL_5066
1999	-2	EPI_ISL_5049
1999	0	EPI_ISL_2695
1999	0	EPI_ISL_2695
1999	0	EPI_ISL_2694
1999	0	EPI_ISL_2693
1999	0	EPI_ISL_2675
1999	0	EPI_ISL_2674
1999	0	EPI_ISL_2673
1999	0	EPI_ISL_2672
1999	0	EPI_ISL_2668
1999	1	EPI_ISL_2466
1999	0	EPI_ISL_2022
1999	0	EPI_ISL_2022
1999	0	EPI_ISL_2021
1999	0	EPI_ISL_2021
1999	0	EPI_ISL_2020
1999	0	EPI_ISL_2020
1999	0	EPI_ISL_2019
1999	0	EPI_ISL_2019
1999	0	EPI_ISL_2674
1999	0	EPI_ISL_2695
1999	0	EPI_ISL_9148
1999	0	EPI_ISL_9056
1999	0	EPI_ISL_8956
1999	0	EPI_ISL_8955
1999	0	EPI_ISL_8705
1999	0	EPI_ISL_8686
1999	0	EPI_ISL_8685
1999	0	EPI_ISL_8684
1999	0	EPI_ISL_8683
1999	0	EPI_ISL_8682
1999	0	EPI_ISL_8681
1999	0	EPI_ISL_8680
1999	0	EPI_ISL_8679
1999	0	EPI_ISL_8678
1999	0	EPI_ISL_8662
1999	0	EPI_ISL_8661
1999	0	EPI_ISL_8637
1999	0	EPI_ISL_8636
1999	0	EPI_ISL_8635
1999	0	EPI_ISL_8256
1999	0	EPI_ISL_8254
1999	0	EPI_ISL_8253
1999	0	EPI_ISL_8248
1999	0	EPI_ISL_8231
1999	0	EPI_ISL_8227
1999	0	EPI_ISL_8225
1999	0	EPI_ISL_8223
1999	0	EPI_ISL_8207
1999	0	EPI_ISL_8206
1999	0	EPI_ISL_8203
1999	0	EPI_ISL_8200
1999	0	EPI_ISL_8186
1999	0	EPI_ISL_8185
1999	0	EPI_ISL_8184
1999	0	EPI_ISL_8183
1999	0	EPI_ISL_8179
1999	0	EPI_ISL_8178
1999	0	EPI_ISL_8177
1999	0	EPI_ISL_8176
1999	0	EPI_ISL_8175
1999	0	EPI_ISL_8174
1999	0	EPI_ISL_8173
1999	0	EPI_ISL_8172
1999	0	EPI_ISL_8171
1999	0	EPI_ISL_8170
1999	0	EPI_ISL_8169
1999	0	EPI_ISL_8167
1999	0	EPI_ISL_8166
1999	0	EPI_ISL_8165
1999	0	EPI_ISL_8163
1999	0	EPI_ISL_8161
1999	0	EPI_ISL_8159
1999	0	EPI_ISL_8158
1999	0	EPI_ISL_8157
1999	0	EPI_ISL_8156
1999	0	EPI_ISL_8155
1999	0	EPI_ISL_6975
1999	0	EPI_ISL_6874
1999	0	EPI_ISL_6873
1999	0	EPI_ISL_6749
1999	0	EPI_ISL_6748
1999	0	EPI_ISL_6747
1999	0	EPI_ISL_6744
1999	0	EPI_ISL_6743
1999	0	EPI_ISL_6738
1999	0	EPI_ISL_6736
1999	0	EPI_ISL_6735
1999	0	EPI_ISL_6733
1999	0	EPI_ISL_6727
1999	0	EPI_ISL_6718
1999	0	EPI_ISL_6717
1999	0	EPI_ISL_6713
1999	0	EPI_ISL_6710
1999	0	EPI_ISL_6707
1999	0	EPI_ISL_6696
1999	0	EPI_ISL_6685
1999	0	EPI_ISL_6678
1999	0	EPI_ISL_6665
1999	0	EPI_ISL_6663
1999	0	EPI_ISL_6644
1999	0	EPI_ISL_6634
1999	0	EPI_ISL_6632
1999	0	EPI_ISL_6631
1999	0	EPI_ISL_14213
1999	0	EPI_ISL_14212
1999	0	EPI_ISL_14211
1999	0	EPI_ISL_14210
1999	0	EPI_ISL_14209
1999	0	EPI_ISL_14208
1999	0	EPI_ISL_14207
1999	0	EPI_ISL_14206
1999	0	EPI_ISL_14205
1999	0	EPI_ISL_14204
1999	0	EPI_ISL_14203
1999	0	EPI_ISL_14202
1999	0	EPI_ISL_14201
1999	0	EPI_ISL_14200
1999	0	EPI_ISL_14199
1999	0	EPI_ISL_14198
1999	0	EPI_ISL_14197
1999	0	EPI_ISL_2674
1999	0	EPI_ISL_12720
1999	0	EPI_ISL_12719
1999	0	EPI_ISL_12718
1999	0	EPI_ISL_12717
1999	0	EPI_ISL_12356
1999	0	EPI_ISL_12351
1999	0	EPI_ISL_12347
1999	0	EPI_ISL_2674
1999	0	EPI_ISL_14226
1999	0	EPI_ISL_14225
1999	0	EPI_ISL_14224
1999	0	EPI_ISL_14223
1999	0	EPI_ISL_14222
1999	0	EPI_ISL_14221
1999	0	EPI_ISL_14220
1999	0	EPI_ISL_14219
1999	0	EPI_ISL_14218
1999	0	EPI_ISL_14217
1999	0	EPI_ISL_14216
1999	0	EPI_ISL_14215
1999	0	EPI_ISL_14214
1999	0	EPI_ISL_90469
1999	0	EPI_ISL_90468
1999	0	EPI_ISL_90467
1999	0	EPI_ISL_120361
1999	0	EPI_ISL_115773
1999	0	EPI_ISL_111375
1999	0	EPI_ISL_111374
1999	0	EPI_ISL_127601
1999	0	EPI_ISL_127595
1999	0	EPI_ISL_174195
1999	0	EPI_ISL_177749
1999	0	EPI_ISL_177748
2000	0	EPI_ISL_6376
2000	0	EPI_ISL_6373
2000	0	EPI_ISL_6372
2000	0	EPI_ISL_6357
2000	0	EPI_ISL_6356
2000	0	EPI_ISL_6355
2000	0	EPI_ISL_6346
2000	0	EPI_ISL_6345
2000	0	EPI_ISL_6334
2000	0	EPI_ISL_6246
2000	0	EPI_ISL_6228
2000	0	EPI_ISL_6227
2000	0	EPI_ISL_6226
2000	0	EPI_ISL_6225
2000	0	EPI_ISL_6224
2000	0	EPI_ISL_6172
2000	0	EPI_ISL_6171
2000	0	EPI_ISL_6170
2000	0	EPI_ISL_6169
2000	0	EPI_ISL_5696
2000	0	EPI_ISL_5695
2000	0	EPI_ISL_5634
2000	0	EPI_ISL_5633
2000	0	EPI_ISL_5632
2000	0	EPI_ISL_5589
2000	0	EPI_ISL_5537
2000	0	EPI_ISL_5536
2000	0	EPI_ISL_5535
2000	0	EPI_ISL_5512
2000	0	EPI_ISL_5454
2000	0	EPI_ISL_5409
2000	0	EPI_ISL_5347
2000	0	EPI_ISL_5341
2000	0	EPI_ISL_5143
2000	0	EPI_ISL_5119
2000	0	EPI_ISL_5118
2000	0	EPI_ISL_5116
2000	0	EPI_ISL_5114
2000	0	EPI_ISL_5113
2000	0	EPI_ISL_5111
2000	0	EPI_ISL_5110
2000	0	EPI_ISL_5109
2000	0	EPI_ISL_5081
2000	0	EPI_ISL_5080
2000	0	EPI_ISL_5079
2000	0	EPI_ISL_5078
2000	0	EPI_ISL_5075
2000	0	EPI_ISL_5074
2000	0	EPI_ISL_5068
2000	0	EPI_ISL_5050
2000	0	EPI_ISL_2692
2000	0	EPI_ISL_2691
2000	0	EPI_ISL_2686
2000	0	EPI_ISL_2685
2000	0	EPI_ISL_2671
2000	0	EPI_ISL_2670
2000	0	EPI_ISL_2526
2000	0	EPI_ISL_2525
2000	0	EPI_ISL_2524
2000	0	EPI_ISL_2523
2000	0	EPI_ISL_2522
2000	0	EPI_ISL_2521
2000	0	EPI_ISL_2520
2000	0	EPI_ISL_2519
2000	0	EPI_ISL_2518
2000	0	EPI_ISL_2517
2000	0	EPI_ISL_2516
2000	0	EPI_ISL_2515
2000	0	EPI_ISL_2514
2000	0	EPI_ISL_2513
2000	0	EPI_ISL_2512
2000	0	EPI_ISL_2511
2000	0	EPI_ISL_2510
2000	0	EPI_ISL_2509
2000	0	EPI_ISL_2508
2000	0	EPI_ISL_2507
2000	0	EPI_ISL_2506
2000	0	EPI_ISL_2505
2000	0	EPI_ISL_2504
2000	0	EPI_ISL_2503
2000	0	EPI_ISL_2502
2000	0	EPI_ISL_2501
2000	0	EPI_ISL_2500
2000	0	EPI_ISL_2499
2000	0	EPI_ISL_2498
2000	0	EPI_ISL_2497
2000	0	EPI_ISL_2496
2000	0	EPI_ISL_5082
2000	0	EPI_ISL_9300
2000	0	EPI_ISL_9299
2000	0	EPI_ISL_9298
2000	0	EPI_ISL_9297
2000	0	EPI_ISL_9296
2000	0	EPI_ISL_9295
2000	0	EPI_ISL_9294
2000	0	EPI_ISL_9293
2000	0	EPI_ISL_9292
2000	0	EPI_ISL_9291
2000	0	EPI_ISL_9290
2000	0	EPI_ISL_9289
2000	0	EPI_ISL_9288
2000	0	EPI_ISL_9257
2000	0	EPI_ISL_9256
2000	0	EPI_ISL_9255
2000	0	EPI_ISL_9254
2000	0	EPI_ISL_9253
2000	0	EPI_ISL_9211
2000	0	EPI_ISL_9210
2000	0	EPI_ISL_9026
2000	0	EPI_ISL_8710
2000	0	EPI_ISL_8709
2000	0	EPI_ISL_8708
2000	0	EPI_ISL_8664
2000	0	EPI_ISL_8663
2000	0	EPI_ISL_8643
2000	0	EPI_ISL_8642
2000	0	EPI_ISL_8641
2000	0	EPI_ISL_8640
2000	0	EPI_ISL_8639
2000	0	EPI_ISL_8638
2000	0	EPI_ISL_7542
2000	0	EPI_ISL_7539
2000	0	EPI_ISL_7282
2000	0	EPI_ISL_7281
2000	0	EPI_ISL_7280
2000	0	EPI_ISL_7279
2000	0	EPI_ISL_7276
2000	0	EPI_ISL_7146
2000	0	EPI_ISL_7144
2000	0	EPI_ISL_7113
2000	0	EPI_ISL_7078
2000	0	EPI_ISL_7075
2000	0	EPI_ISL_7074
2000	0	EPI_ISL_7058
2000	0	EPI_ISL_7057
2000	0	EPI_ISL_7053
2000	0	EPI_ISL_6907
2000	0	EPI_ISL_6886
2000	0	EPI_ISL_6875
2000	0	EPI_ISL_6862
2000	0	EPI_ISL_6861
2000	0	EPI_ISL_6858
2000	0	EPI_ISL_6857
2000	0	EPI_ISL_6726
2000	0	EPI_ISL_6711
2000	0	EPI_ISL_6708
2000	0	EPI_ISL_6697
2000	0	EPI_ISL_6693
2000	0	EPI_ISL_6664
2000	0	EPI_ISL_6662
2000	0	EPI_ISL_6647
2000	0	EPI_ISL_6645
2000	0	EPI_ISL_6633
2000	0	EPI_ISL_6518
2000	0	EPI_ISL_6508
2000	0	EPI_ISL_6468
2000	0	EPI_ISL_6467
2000	0	EPI_ISL_6466
2000	0	EPI_ISL_6465
2000	0	EPI_ISL_6464
2000	0	EPI_ISL_6458
2000	0	EPI_ISL_6457
2000	0	EPI_ISL_6452
2000	0	EPI_ISL_6451
2000	0	EPI_ISL_6450
2000	0	EPI_ISL_6449
2000	0	EPI_ISL_6442
2000	0	EPI_ISL_6441
2000	0	EPI_ISL_6430
2000	0	EPI_ISL_6429
2000	0	EPI_ISL_6380
2000	0	EPI_ISL_6379
2000	0	EPI_ISL_6378
2000	0	EPI_ISL_6377
2000	0	EPI_ISL_14241
2000	0	EPI_ISL_14240
2000	0	EPI_ISL_14239
2000	0	EPI_ISL_14238
2000	0	EPI_ISL_14237
2000	0	EPI_ISL_14236
2000	0	EPI_ISL_14235
2000	0	EPI_ISL_14234
2000	0	EPI_ISL_14233
2000	0	EPI_ISL_14232
2000	0	EPI_ISL_14231
2000	0	EPI_ISL_14230
2000	0	EPI_ISL_14229
2000	0	EPI_ISL_14228
2000	0	EPI_ISL_14227
2000	0	EPI_ISL_16128
2000	0	EPI_ISL_16037
2000	0	EPI_ISL_16036
2000	0	EPI_ISL_16035
2000	0	EPI_ISL_15597
2000	0	EPI_ISL_16034
2000	0	EPI_ISL_16033
2000	0	EPI_ISL_16032
2000	0	EPI_ISL_16127
2000	0	EPI_ISL_16031
2000	0	EPI_ISL_15950
2000	0	EPI_ISL_15949
2000	0	EPI_ISL_15598
2000	0	EPI_ISL_14256
2000	0	EPI_ISL_14255
2000	0	EPI_ISL_14254
2000	0	EPI_ISL_14253
2000	0	EPI_ISL_14252
2000	0	EPI_ISL_14251
2000	0	EPI_ISL_14250
2000	0	EPI_ISL_14249
2000	0	EPI_ISL_14248
2000	0	EPI_ISL_14247
2000	0	EPI_ISL_14246
2000	0	EPI_ISL_14245
2000	0	EPI_ISL_14244
2000	0	EPI_ISL_14243
2000	0	EPI_ISL_14242
2000	0	EPI_ISL_90470
2000	0	EPI_ISL_115621
2000	0	EPI_ISL_127600
2000	0	EPI_ISL_166347
2000	0	EPI_ISL_166349
2001	0	EPI_ISL_6176
2001	0	EPI_ISL_6175
2001	0	EPI_ISL_6174
2001	0	EPI_ISL_6173
2001	0	EPI_ISL_5610
2001	0	EPI_ISL_5592
2001	0	EPI_ISL_5498
2001	0	EPI_ISL_5497
2001	0	EPI_ISL_5455
2001	0	EPI_ISL_5412
2001	0	EPI_ISL_5284
2001	0	EPI_ISL_5210
2001	0	EPI_ISL_5198
2001	0	EPI_ISL_5166
2001	0	EPI_ISL_5165
2001	0	EPI_ISL_5164
2001	0	EPI_ISL_5163
2001	0	EPI_ISL_5162
2001	0	EPI_ISL_5149
2001	0	EPI_ISL_5148
2001	0	EPI_ISL_5147
2001	0	EPI_ISL_5146
2001	0	EPI_ISL_5145
2001	0	EPI_ISL_5144
2001	0	EPI_ISL_5064
2001	0	EPI_ISL_5063
2001	0	EPI_ISL_5052
2001	0	EPI_ISL_5040
2001	0	EPI_ISL_5032
2001	0	EPI_ISL_5030
2001	0	EPI_ISL_5017
2001	0	EPI_ISL_5015
2001	0	EPI_ISL_2689
2001	0	EPI_ISL_9814
2001	0	EPI_ISL_8619
2001	0	EPI_ISL_8618
2001	0	EPI_ISL_8595
2001	0	EPI_ISL_8226
2001	0	EPI_ISL_7284
2001	0	EPI_ISL_15045
2001	0	EPI_ISL_7147
2001	0	EPI_ISL_7104
2001	0	EPI_ISL_6756
2001	0	EPI_ISL_6751
2001	0	EPI_ISL_6684
2001	0	EPI_ISL_6519
2001	0	EPI_ISL_6486
2001	0	EPI_ISL_6473
2001	0	EPI_ISL_6472
2001	0	EPI_ISL_6471
2001	0	EPI_ISL_20944
2001	0	EPI_ISL_6470
2001	0	EPI_ISL_6469
2001	0	EPI_ISL_14273
2001	0	EPI_ISL_14272
2001	0	EPI_ISL_14271
2001	0	EPI_ISL_14270
2001	0	EPI_ISL_14269
2001	0	EPI_ISL_14268
2001	0	EPI_ISL_14267
2001	0	EPI_ISL_14266
2001	0	EPI_ISL_14265
2001	0	EPI_ISL_14264
2001	0	EPI_ISL_14263
2001	0	EPI_ISL_14262
2001	0	EPI_ISL_14261
2001	0	EPI_ISL_14260
2001	0	EPI_ISL_14259
2001	0	EPI_ISL_14258
2001	0	EPI_ISL_14257
2001	0	EPI_ISL_14285
2001	0	EPI_ISL_14284
2001	0	EPI_ISL_14283
2001	0	EPI_ISL_14282
2001	0	EPI_ISL_14281
2001	0	EPI_ISL_14280
2001	0	EPI_ISL_14279
2001	0	EPI_ISL_14278
2001	0	EPI_ISL_14277
2001	0	EPI_ISL_14276
2001	0	EPI_ISL_14275
2001	0	EPI_ISL_14274
2001	0	EPI_ISL_68002
2001	0	EPI_ISL_116066
2001	0	EPI_ISL_115623
2001	0	EPI_ISL_115622
2001	0	EPI_ISL_166354
2001	0	EPI_ISL_177751
2001	0	EPI_ISL_177750
2002	0	EPI_ISL_6184
2002	0	EPI_ISL_6183
2002	0	EPI_ISL_6182
2002	0	EPI_ISL_6181
2002	0	EPI_ISL_6180
2002	0	EPI_ISL_6179
2002	0	EPI_ISL_6178
2002	0	EPI_ISL_6177
2002	0	EPI_ISL_6158
2002	0	EPI_ISL_6157
2002	0	EPI_ISL_5684
2002	0	EPI_ISL_5636
2002	0	EPI_ISL_5635
2002	0	EPI_ISL_5611
2002	0	EPI_ISL_5596
2002	0	EPI_ISL_5595
2002	0	EPI_ISL_5594
2002	0	EPI_ISL_5593
2002	0	EPI_ISL_5538
2002	0	EPI_ISL_5500
2002	0	EPI_ISL_5499
2002	0	EPI_ISL_5466
2002	0	EPI_ISL_5465
2002	0	EPI_ISL_5464
2002	0	EPI_ISL_5463
2002	0	EPI_ISL_5462
2002	0	EPI_ISL_5461
2002	0	EPI_ISL_5460
2002	0	EPI_ISL_5459
2002	0	EPI_ISL_5458
2002	0	EPI_ISL_5456
2002	0	EPI_ISL_5421
2002	0	EPI_ISL_5420
2002	0	EPI_ISL_5419
2002	0	EPI_ISL_5418
2002	0	EPI_ISL_5417
2002	0	EPI_ISL_5416
2002	0	EPI_ISL_5415
2002	0	EPI_ISL_5413
2002	0	EPI_ISL_5386
2002	0	EPI_ISL_5070
2002	0	EPI_ISL_5065
2002	0	EPI_ISL_5061
2002	0	EPI_ISL_5060
2002	0	EPI_ISL_5059
2002	0	EPI_ISL_5058
2002	0	EPI_ISL_5054
2002	0	EPI_ISL_5053
2002	0	EPI_ISL_5047
2002	0	EPI_ISL_5046
2002	0	EPI_ISL_5045
2002	0	EPI_ISL_5044
2002	0	EPI_ISL_5043
2002	0	EPI_ISL_5034
2002	0	EPI_ISL_5033
2002	0	EPI_ISL_5031
2002	0	EPI_ISL_5028
2002	0	EPI_ISL_5027
2002	0	EPI_ISL_5022
2002	0	EPI_ISL_5021
2002	0	EPI_ISL_5020
2002	0	EPI_ISL_5019
2002	0	EPI_ISL_5018
2002	0	EPI_ISL_5006
2002	0	EPI_ISL_3919
2002	0	EPI_ISL_3933
2002	0	EPI_ISL_3932
2002	0	EPI_ISL_3931
2002	0	EPI_ISL_3930
2002	0	EPI_ISL_3929
2002	0	EPI_ISL_3928
2002	0	EPI_ISL_3927
2002	0	EPI_ISL_3926
2002	0	EPI_ISL_3925
2002	0	EPI_ISL_3924
2002	0	EPI_ISL_3923
2002	0	EPI_ISL_3922
2002	0	EPI_ISL_3921
2002	0	EPI_ISL_3920
2002	0	EPI_ISL_528
2002	0	EPI_ISL_274
2002	0	EPI_ISL_527
2002	0	EPI_ISL_272
2002	0	EPI_ISL_526
2002	0	EPI_ISL_271
2002	0	EPI_ISL_10114
2002	0	EPI_ISL_10113
2002	0	EPI_ISL_10112
2002	0	EPI_ISL_9235
2002	0	EPI_ISL_9234
2002	0	EPI_ISL_9233
2002	0	EPI_ISL_9232
2002	0	EPI_ISL_9231
2002	0	EPI_ISL_9230
2002	0	EPI_ISL_9229
2002	0	EPI_ISL_9228
2002	0	EPI_ISL_9227
2002	0	EPI_ISL_9226
2002	0	EPI_ISL_9198
2002	0	EPI_ISL_9197
2002	0	EPI_ISL_9196
2002	0	EPI_ISL_9195
2002	0	EPI_ISL_9194
2002	0	EPI_ISL_9187
2002	0	EPI_ISL_9186
2002	0	EPI_ISL_9185
2002	0	EPI_ISL_9184
2002	0	EPI_ISL_9183
2002	0	EPI_ISL_9182
2002	0	EPI_ISL_9181
2002	0	EPI_ISL_9180
2002	0	EPI_ISL_9179
2002	0	EPI_ISL_9178
2002	0	EPI_ISL_9177
2002	0	EPI_ISL_9176
2002	0	EPI_ISL_9175
2002	0	EPI_ISL_9174
2002	0	EPI_ISL_9167
2002	0	EPI_ISL_9166
2002	0	EPI_ISL_9165
2002	0	EPI_ISL_9164
2002	0	EPI_ISL_9163
2002	0	EPI_ISL_9162
2002	0	EPI_ISL_9161
2002	0	EPI_ISL_9160
2002	0	EPI_ISL_9159
2002	0	EPI_ISL_9158
2002	0	EPI_ISL_9157
2002	0	EPI_ISL_9156
2002	0	EPI_ISL_9155
2002	0	EPI_ISL_9154
2002	0	EPI_ISL_9153
2002	0	EPI_ISL_9152
2002	0	EPI_ISL_9151
2002	0	EPI_ISL_9150
2002	0	EPI_ISL_9144
2002	0	EPI_ISL_9143
2002	0	EPI_ISL_9142
2002	0	EPI_ISL_8704
2002	0	EPI_ISL_8660
2002	0	EPI_ISL_8634
2002	0	EPI_ISL_8633
2002	0	EPI_ISL_8632
2002	0	EPI_ISL_8631
2002	0	EPI_ISL_8630
2002	0	EPI_ISL_8629
2002	0	EPI_ISL_8628
2002	0	EPI_ISL_8627
2002	0	EPI_ISL_8626
2002	0	EPI_ISL_8625
2002	0	EPI_ISL_8624
2002	0	EPI_ISL_8623
2002	0	EPI_ISL_8622
2002	0	EPI_ISL_8621
2002	0	EPI_ISL_8620
2002	0	EPI_ISL_8202
2002	0	EPI_ISL_8154
2002	0	EPI_ISL_7543
2002	0	EPI_ISL_7285
2002	0	EPI_ISL_7152
2002	0	EPI_ISL_7151
2002	0	EPI_ISL_7150
2002	0	EPI_ISL_7107
2002	0	EPI_ISL_7106
2002	0	EPI_ISL_7105
2002	0	EPI_ISL_6852
2002	0	EPI_ISL_6757
2002	0	EPI_ISL_6752
2002	0	EPI_ISL_6715
2002	0	EPI_ISL_6704
2002	0	EPI_ISL_6702
2002	0	EPI_ISL_6701
2002	0	EPI_ISL_6700
2002	0	EPI_ISL_6695
2002	0	EPI_ISL_6687
2002	0	EPI_ISL_6682
2002	0	EPI_ISL_6681
2002	0	EPI_ISL_6679
2002	0	EPI_ISL_6676
2002	0	EPI_ISL_6674
2002	0	EPI_ISL_6657
2002	0	EPI_ISL_6656
2002	0	EPI_ISL_6655
2002	0	EPI_ISL_6640
2002	0	EPI_ISL_6523
2002	0	EPI_ISL_6522
2002	0	EPI_ISL_6521
2002	0	EPI_ISL_6520
2002	0	EPI_ISL_6477
2002	0	EPI_ISL_6476
2002	0	EPI_ISL_6475
2002	0	EPI_ISL_6474
2002	0	EPI_ISL_6453
2002	0	EPI_ISL_6420
2002	0	EPI_ISL_6419
2002	-1	EPI_ISL_14305
2002	0	EPI_ISL_14304
2002	0	EPI_ISL_14303
2002	0	EPI_ISL_14302
2002	0	EPI_ISL_14301
2002	0	EPI_ISL_14300
2002	0	EPI_ISL_14299
2002	0	EPI_ISL_14298
2002	0	EPI_ISL_14297
2002	0	EPI_ISL_14296
2002	0	EPI_ISL_14295
2002	0	EPI_ISL_14294
2002	0	EPI_ISL_14293
2002	0	EPI_ISL_14292
2002	0	EPI_ISL_14291
2002	0	EPI_ISL_16382
2002	0	EPI_ISL_16381
2002	0	EPI_ISL_15936
2002	0	EPI_ISL_16120
2002	0	EPI_ISL_16119
2002	0	EPI_ISL_16118
2002	0	EPI_ISL_16117
2002	0	EPI_ISL_15948
2002	0	EPI_ISL_16116
2002	0	EPI_ISL_16115
2002	0	EPI_ISL_15947
2002	0	EPI_ISL_15596
2002	0	EPI_ISL_15946
2002	0	EPI_ISL_15936
2002	0	EPI_ISL_15945
2002	0	EPI_ISL_28851
2002	0	EPI_ISL_14290
2002	0	EPI_ISL_14289
2002	0	EPI_ISL_14315
2002	0	EPI_ISL_14314
2002	0	EPI_ISL_14288
2002	0	EPI_ISL_14287
2002	0	EPI_ISL_14286
2002	0	EPI_ISL_14313
2002	0	EPI_ISL_14312
2002	0	EPI_ISL_14311
2002	0	EPI_ISL_14310
2002	0	EPI_ISL_14309
2002	0	EPI_ISL_14308
2002	0	EPI_ISL_14307
2002	0	EPI_ISL_14306
2002	0	EPI_ISL_67918
2002	0	EPI_ISL_67659
2002	0	EPI_ISL_77892
2002	0	EPI_ISL_96129
2002	0	EPI_ISL_90570
2002	0	EPI_ISL_90569
2002	0	EPI_ISL_90495
2002	0	EPI_ISL_90494
2002	0	EPI_ISL_90493
2002	0	EPI_ISL_90471
2002	0	EPI_ISL_90095
2002	0	EPI_ISL_90092
2002	0	EPI_ISL_107711
2002	0	EPI_ISL_120364
2002	0	EPI_ISL_115624
2002	0	EPI_ISL_110654
2002	0	EPI_ISL_111384
2002	0	EPI_ISL_166355
2002	0	EPI_ISL_166350
2003	0	EPI_ISL_6197
2003	0	EPI_ISL_6196
2003	0	EPI_ISL_6195
2003	0	EPI_ISL_6194
2003	0	EPI_ISL_6193
2003	0	EPI_ISL_6192
2003	0	EPI_ISL_6191
2003	0	EPI_ISL_6190
2003	0	EPI_ISL_6189
2003	0	EPI_ISL_6188
2003	0	EPI_ISL_6187
2003	0	EPI_ISL_6186
2003	0	EPI_ISL_6185
2003	0	EPI_ISL_5639
2003	0	EPI_ISL_5638
2003	0	EPI_ISL_5637
2003	0	EPI_ISL_5601
2003	0	EPI_ISL_5600
2003	0	EPI_ISL_5599
2003	0	EPI_ISL_5598
2003	0	EPI_ISL_5597
2003	0	EPI_ISL_5541
2003	0	EPI_ISL_5540
2003	0	EPI_ISL_5539
2003	0	EPI_ISL_5511
2003	0	EPI_ISL_5510
2003	0	EPI_ISL_5509
2003	0	EPI_ISL_5508
2003	0	EPI_ISL_5507
2003	0	EPI_ISL_5506
2003	0	EPI_ISL_5505
2003	0	EPI_ISL_5504
2003	0	EPI_ISL_5503
2003	0	EPI_ISL_5502
2003	0	EPI_ISL_5501
2003	0	EPI_ISL_5471
2003	0	EPI_ISL_5470
2003	0	EPI_ISL_5469
2003	0	EPI_ISL_5468
2003	0	EPI_ISL_5467
2003	0	EPI_ISL_5431
2003	0	EPI_ISL_5430
2003	0	EPI_ISL_5429
2003	0	EPI_ISL_5428
2003	0	EPI_ISL_5427
2003	0	EPI_ISL_5426
2003	0	EPI_ISL_5425
2003	0	EPI_ISL_5424
2003	0	EPI_ISL_5423
2003	0	EPI_ISL_5422
2003	0	EPI_ISL_5129
2003	0	EPI_ISL_5101
2003	0	EPI_ISL_5089
2003	0	EPI_ISL_5087
2003	0	EPI_ISL_5086
2003	0	EPI_ISL_5085
2003	0	EPI_ISL_5084
2003	0	EPI_ISL_5083
2003	0	EPI_ISL_5057
2003	0	EPI_ISL_5056
2003	0	EPI_ISL_5055
2003	0	EPI_ISL_5039
2003	0	EPI_ISL_5037
2003	0	EPI_ISL_5036
2003	0	EPI_ISL_5035
2003	0	EPI_ISL_5025
2003	0	EPI_ISL_5023
2003	0	EPI_ISL_5016
2003	0	EPI_ISL_5014
2003	0	EPI_ISL_5013
2003	0	EPI_ISL_5012
2003	0	EPI_ISL_5011
2003	0	EPI_ISL_5010
2003	0	EPI_ISL_5009
2003	0	EPI_ISL_5008
2003	0	EPI_ISL_5005
2003	0	EPI_ISL_5004
2003	0	EPI_ISL_5003
2003	0	EPI_ISL_5002
2003	0	EPI_ISL_5001
2003	0	EPI_ISL_5000
2003	0	EPI_ISL_4999
2003	0	EPI_ISL_4998
2003	0	EPI_ISL_4997
2003	0	EPI_ISL_4995
2003	0	EPI_ISL_4994
2003	0	EPI_ISL_4993
2003	0	EPI_ISL_4992
2003	0	EPI_ISL_3767
2003	0	EPI_ISL_3764
2003	0	EPI_ISL_3763
2003	0	EPI_ISL_3762
2003	0	EPI_ISL_3761
2003	0	EPI_ISL_3760
2003	0	EPI_ISL_3759
2003	0	EPI_ISL_3758
2003	0	EPI_ISL_3757
2003	0	EPI_ISL_3756
2003	0	EPI_ISL_3755
2003	0	EPI_ISL_3754
2003	0	EPI_ISL_3753
2003	0	EPI_ISL_3752
2003	0	EPI_ISL_3751
2003	0	EPI_ISL_3750
2003	0	EPI_ISL_3749
2003	0	EPI_ISL_3748
2003	0	EPI_ISL_3747
2003	0	EPI_ISL_3746
2003	0	EPI_ISL_3745
2003	0	EPI_ISL_3744
2003	0	EPI_ISL_3743
2003	0	EPI_ISL_3742
2003	0	EPI_ISL_275
2003	0	EPI_ISL_10116
2003	0	EPI_ISL_10115
2003	0	EPI_ISL_8560
2003	0	EPI_ISL_8560
2003	0	EPI_ISL_9262
2003	0	EPI_ISL_9261
2003	0	EPI_ISL_9218
2003	0	EPI_ISL_9172
2003	0	EPI_ISL_9171
2003	0	EPI_ISL_9102
2003	0	EPI_ISL_9101
2003	0	EPI_ISL_9100
2003	0	EPI_ISL_9099
2003	0	EPI_ISL_9098
2003	0	EPI_ISL_9097
2003	0	EPI_ISL_9096
2003	0	EPI_ISL_9095
2003	0	EPI_ISL_9094
2003	0	EPI_ISL_9093
2003	0	EPI_ISL_9092
2003	0	EPI_ISL_9091
2003	0	EPI_ISL_9090
2003	0	EPI_ISL_9089
2003	0	EPI_ISL_9088
2003	0	EPI_ISL_9087
2003	0	EPI_ISL_9086
2003	0	EPI_ISL_9085
2003	0	EPI_ISL_9084
2003	0	EPI_ISL_9083
2003	0	EPI_ISL_9082
2003	0	EPI_ISL_9081
2003	0	EPI_ISL_9080
2003	0	EPI_ISL_9079
2003	0	EPI_ISL_9078
2003	0	EPI_ISL_9077
2003	0	EPI_ISL_9076
2003	0	EPI_ISL_9075
2003	0	EPI_ISL_9074
2003	0	EPI_ISL_9073
2003	0	EPI_ISL_9072
2003	0	EPI_ISL_9071
2003	1	EPI_ISL_9070
2003	0	EPI_ISL_9069
2003	0	EPI_ISL_9068
2003	0	EPI_ISL_9067
2003	0	EPI_ISL_9066
2003	0	EPI_ISL_9065
2003	0	EPI_ISL_9064
2003	0	EPI_ISL_9063
2003	0	EPI_ISL_9062
2003	0	EPI_ISL_9061
2003	0	EPI_ISL_9060
2003	0	EPI_ISL_9059
2003	0	EPI_ISL_9051
2003	0	EPI_ISL_8692
2003	0	EPI_ISL_8493
2003	0	EPI_ISL_8249
2003	0	EPI_ISL_8228
2003	0	EPI_ISL_8199
2003	0	EPI_ISL_6761
2003	0	EPI_ISL_6760
2003	0	EPI_ISL_6759
2003	0	EPI_ISL_6758
2003	0	EPI_ISL_6742
2003	0	EPI_ISL_6741
2003	0	EPI_ISL_6740
2003	0	EPI_ISL_6730
2003	0	EPI_ISL_6729
2003	0	EPI_ISL_6725
2003	0	EPI_ISL_6720
2003	0	EPI_ISL_6719
2003	0	EPI_ISL_6714
2003	0	EPI_ISL_6712
2003	0	EPI_ISL_6699
2003	0	EPI_ISL_6698
2003	0	EPI_ISL_6694
2003	0	EPI_ISL_6690
2003	0	EPI_ISL_6689
2003	0	EPI_ISL_6688
2003	0	EPI_ISL_6683
2003	0	EPI_ISL_6677
2003	0	EPI_ISL_6675
2003	0	EPI_ISL_21208
2003	0	EPI_ISL_6672
2003	0	EPI_ISL_6671
2003	0	EPI_ISL_6670
2003	0	EPI_ISL_6669
2003	0	EPI_ISL_6668
2003	0	EPI_ISL_6666
2003	0	EPI_ISL_6661
2003	0	EPI_ISL_6660
2003	0	EPI_ISL_6659
2003	0	EPI_ISL_6654
2003	0	EPI_ISL_6653
2003	0	EPI_ISL_6652
2003	0	EPI_ISL_6650
2003	0	EPI_ISL_6649
2003	0	EPI_ISL_6639
2003	0	EPI_ISL_6638
2003	0	EPI_ISL_6635
2003	0	EPI_ISL_6526
2003	0	EPI_ISL_6525
2003	0	EPI_ISL_6524
2003	0	EPI_ISL_6507
2003	0	EPI_ISL_6480
2003	0	EPI_ISL_6479
2003	0	EPI_ISL_6478
2003	0	EPI_ISL_14331
2003	0	EPI_ISL_14330
2003	0	EPI_ISL_14329
2003	0	EPI_ISL_14328
2003	0	EPI_ISL_14327
2003	0	EPI_ISL_3767
2003	0	EPI_ISL_20811
2003	0	EPI_ISL_20810
2003	0	EPI_ISL_3767
2003	0	EPI_ISL_16065
2003	0	EPI_ISL_16112
2003	0	EPI_ISL_16110
2003	0	EPI_ISL_16108
2003	0	EPI_ISL_16135
2003	0	EPI_ISL_16107
2003	0	EPI_ISL_16134
2003	0	EPI_ISL_16104
2003	0	EPI_ISL_16085
2003	0	EPI_ISL_16084
2003	0	EPI_ISL_16079
2003	0	EPI_ISL_16078
2003	0	EPI_ISL_16077
2003	0	EPI_ISL_16075
2003	0	EPI_ISL_16075
2003	0	EPI_ISL_16074
2003	0	EPI_ISL_16073
2003	0	EPI_ISL_16072
2003	0	EPI_ISL_16071
2003	0	EPI_ISL_16070
2003	0	EPI_ISL_16132
2003	0	EPI_ISL_16068
2003	0	EPI_ISL_16050
2003	0	EPI_ISL_16049
2003	0	EPI_ISL_16047
2003	0	EPI_ISL_16046
2003	0	EPI_ISL_16045
2003	0	EPI_ISL_16044
2003	0	EPI_ISL_16025
2003	0	EPI_ISL_16030
2003	0	EPI_ISL_16029
2003	0	EPI_ISL_16028
2003	0	EPI_ISL_16027
2003	0	EPI_ISL_16026
2003	0	EPI_ISL_16126
2003	0	EPI_ISL_16025
2003	0	EPI_ISL_16024
2003	0	EPI_ISL_16125
2003	0	EPI_ISL_3769
2003	0	EPI_ISL_16012
2003	0	EPI_ISL_16009
[truncated: 64,563 more rows]
